# Supplementary material for: Neuroprotective Proteins in Hypoxia-stressed Astrocyte-Derived Extracellular Vesicles
Source: Curr Neuropharmacol. 2025 Jun 19;23(14):1962–78. doi: 10.2174/011570159X359837250611052037 (PMC12676041; doi:10.2174/011570159X359837250611052037)
Supplement: Supplementary file 1 [file CN-23-14-1962_SD1.zip]

Archive with 5 entries (4 files):
- CN-23-14-1962_SD1/
- CN-23-14-1962_SD1/desktop.ini
- CN-23-14-1962_SD1/Supplementary Table 1_Curated proteomics data set.xlsx
- CN-23-14-1962_SD1/Supplementary Table 2_Meta proteome comparisons.xlsx
- CN-23-14-1962_SD1/SUPPLEMENTARY_FIGUREX_proteomes_comparisons.xlsx
