# Supplementary material for: Neuroprotective Proteins in Hypoxia-stressed Astrocyte-Derived Extracellular Vesicles
Source: Curr Neuropharmacol. 2025 Jun 19;23(14):1962–78. doi: 10.2174/011570159X359837250611052037 (PMC12676041; doi:10.2174/011570159X359837250611052037)
Supplement: Supplementary file 1 [file CN-23-14-1962_SD1.zip › CN-23-14-1962_SD1/Supplementary Table 1_Curated proteomics data set.xlsx]

## Sheet: filtered proteins
Uniprot_accession	Protein Symbol	Description	Peptide count	Unique peptides	Confidence score	Highest mean condition	Lowest mean condition	Mass	20210319_309_EAHpx_HDMSE_002	20210319_309_EAHpx_HDMSE_003	20210319_309_EAHpx_HDMSE_004	Average	CV	log10	count	Ids	20210320_308_EAN_HDMSE_AREA	20210322_308_EAN_HDMSE_001	20210322_308_EAN_HDMSE_002	20210322_308_EAN_HDMSE_003	Average	CV	log10	count	Ids	ratio (Hpx/EAN)	log2(ratio)
A0A096MJ53	LRRGT00176	Uncharacterized protein (Fragment) OS=Rattus norvegicus OX=10116 GN=LRRGT00176 PE=4 SV=1	3	3	12.1415	EAHpx	EAN	61180.7	942.996	1282.6	1414.71	1213.43	0.200541	3.08402	3	212	229.772	5.60226	238.391	151.249	156.254	0.690002	2.19383	4	243	7.7658	2.95713
A0A096MJ80	Suco	SUN domain-containing ossification factor OS=Rattus norvegicus OX=10116 GN=Suco PE=1 SV=1	3	2	12.7676	EAHpx	EAN	140436	904.154	776.063	822.177	834.131	0.0777775	2.92123	3	236	313.9	129.002	26.4669	48.1533	129.38	1.01009	2.11187	4	248	6.44712	2.68866
A0A096MJI4	Gigyf2	GRB10 interacting GYF protein 2 (Fragment) OS=Rattus norvegicus OX=10116 GN=Gigyf2 PE=1 SV=1	4	2	16.9316	EAN	EAHpx	64161.6	4341.22	4323.92	4195.94	4287.03	0.0185109	3.63216	3	143	5351.7	6308.96	4773.27	3985.07	5104.75	0.191761	3.70797	4	133	0.839812	-0.251862
A0A096MK30	Msn	Moesin OS=Rattus norvegicus OX=10116 GN=Msn PE=1 SV=1	10	4	50.0745	EAN	EAHpx	67941.2	6862.79	6674.51	6674.66	6737.32	0.0161274	3.82849	3	108	16937.6	15678.5	14024.9	15358.2	15499.8	0.0771931	4.19033	4	65	0.434672	-1.202
A0A097BW25	Postn	Periostin OS=Rattus norvegicus OX=10116 GN=Postn PE=1 SV=1	29	25	124.319	EAN	EAHpx	87837.9	4733.25	4895.75	5089.11	4906.04	0.0363133	3.69073	3	132	19899.4	16807.4	15152.9	16329	17047.2	0.118763	4.23165	4	62	0.287792	-1.7969
A0A0G2JSH5	Alb	Serum albumin OS=Rattus norvegicus OX=10116 GN=Alb PE=1 SV=1	5	2	20.5542	EAN	EAHpx	70754.9	1903.92	2148.04	1802.93	1951.63	0.0909137	3.2904	3	202	2082.71	2009.87	2215.22	1907.32	2053.78	0.0630329	3.31255	4	172	0.950262	-0.0736023
A0A0G2JST3	Krt1	Keratin_ type II cytoskeletal 1 OS=Rattus norvegicus OX=10116 GN=Krt1 PE=1 SV=1	41	27	163.119	EAHpx	EAN	65099	108570	109200	113447	110406	0.0240267	5.04299	3	2	88949.5	37477.7	31175.4	33062.3	47666.2	0.580046	4.67821	4	17	2.31622	1.21177
A0A0G2JSW3	Hbb	Globin a4 OS=Rattus norvegicus OX=10116 GN=Hbb PE=1 SV=1	7	6	24.9924	EAHpx	EAN	16079.4	4208.91	3974.42	4111.58	4098.3	0.0287452	3.6126	3	146	4902.72	3218.83	2998.51	3101.02	3555.27	0.253933	3.55087	4	146	1.15274	0.205068
A0A0G2JSZ5	Pdia6	Protein disulfide-isomerase A6 OS=Rattus norvegicus OX=10116 GN=Pdia6 PE=1 SV=1	5	3	22.5521	EAHpx	EAN	49159.4	4409.02	4673.28	4806.78	4629.7	0.0437243	3.66555	3	136	2811.95	310.017	141.397	177.455	860.204	1.51497	2.9346	4	207	5.38209	2.42817
A0A0G2JTG7	Hnrnph1	Heterogeneous nuclear ribonucleoprotein H OS=Rattus norvegicus OX=10116 GN=Hnrnph1 PE=1 SV=1	6	5	26.2745	EAHpx	EAN	49484.7	62687.5	60105.9	64078.7	62290.7	0.0323627	4.79442	3	6	43399.7	26645.6	23384.1	23621.8	29262.8	0.326039	4.46632	4	33	2.12867	1.08995
A0A0G2JUR5	Mprip	Myosin phosphatase Rho-interacting protein OS=Rattus norvegicus OX=10116 GN=Mprip PE=1 SV=1	11	5	54.1241	EAHpx	EAN	241958	799.292	780.222	797.646	792.387	0.0133354	2.89894	3	238	475.861	338.868	137.591	205.533	289.463	0.51741	2.46159	4	232	2.73743	1.45282
A0A0G2JV65	Ywhaz	14-3-3 protein zeta/delta OS=Rattus norvegicus OX=10116 GN=Ywhaz PE=1 SV=1	3	3	14.8038	EAHpx	EAN	29159.6	8266.37	4114.55	5229.33	5870.08	0.366059	3.76864	3	127	3216.85	3195.54	2923.3	3409.47	3186.29	0.0627671	3.50329	4	151	1.84229	0.881503
A0A0G2JVA8	Kb15	Type II keratin Kb15 OS=Rattus norvegicus OX=10116 GN=Kb15 PE=3 SV=1	9	4	46.8826	EAN	EAHpx	58495.4	1272.2	1316.83	1399.18	1329.4	0.0484562	3.12366	3	213	2311.98	1077.11	1374.94	1269.74	1508.44	0.364416	3.17853	4	193	0.881306	-0.182286
A0A0G2JVG3	Pkm	Pyruvate kinase OS=Rattus norvegicus OX=10116 GN=Pkm PE=1 SV=1	17	12	126.271	EAN	EAHpx	53763.9	6307.47	6559.94	6624.56	6497.33	0.0257899	3.81273	3	109	8213.86	7036.34	6585.87	7861.87	7424.48	0.100442	3.87067	4	110	0.875121	-0.192445
A0A0G2JVY3	LRRGT00176	Uncharacterized nucleic acid binding protein OS=Rattus norvegicus OX=10116 GN=LRRGT00176 PE=4 SV=1	7	5	31.5903	EAHpx	EAN	195749	17458	17494.7	19297.7	18083.5	0.058158	4.25728	3	49	3513.29	12251.1	4813.27	2420.75	5749.6	0.772798	3.75964	4	124	3.14517	1.65314
A0A0G2JWB6	Pxdn	Peroxidasin OS=Rattus norvegicus OX=10116 GN=Pxdn PE=4 SV=1	34	2	232.747	EAHpx	EAN	167831	1235.29	1129.01	1201.58	1188.63	0.04569	3.07505	3	220	294.004	184.238	177.181	183.656	209.77	0.268137	2.32174	4	239	5.66633	2.50242
A0A0G2JWX4	Krt2	Keratin_ type II cytoskeletal 2 epidermal OS=Rattus norvegicus OX=10116 GN=Krt2 PE=1 SV=1	25	20	107.678	EAN	EAHpx	69504.3	9800.09	4268.72	8862.3	7643.7	0.387272	3.8833	3	86	15320.7	19041.9	18276.8	15351.1	16997.6	0.114373	4.23039	4	63	0.449693	-1.15299
A0A0G2JXH3	Kirrel1	Kin of IRRE-like protein 1 OS=Rattus norvegicus OX=10116 GN=Kirrel1 PE=4 SV=1	5	5	19.9255	EAHpx	EAN	84830	8741.93	8982.35	8630.16	8784.81	0.0204863	3.94373	3	89	5832.81	5124.84	4560.56	5374.72	5223.23	0.101509	3.71794	4	131	1.68187	0.750068
A0A0G2JXH6	Krt73	Keratin_ type II cytoskeletal 73 OS=Rattus norvegicus OX=10116 GN=Krt73 PE=1 SV=1	14	5	82.3086	EAHpx	EAN	59408.6	7388.36	5112.26	6949.7	6483.44	0.186254	3.81181	3	103	5821.37	1954.4	2652.62	1866.69	3073.77	0.606806	3.48767	4	153	2.10928	1.07675
A0A0G2JXI9	Hist1h2bo	Histone H2B OS=Rattus norvegicus OX=10116 GN=Hist1h2bo PE=3 SV=1	13	10	79.9107	EAHpx	EAN	15479	10722.5	10886.6	11115.8	10908.3	0.0181076	4.03776	3	76	11104.5	10351.2	7558.53	9046.97	9515.31	0.16363	3.97842	4	91	1.1464	0.197105
A0A0G2JZM2	Sec23a	Protein transport protein SEC23 OS=Rattus norvegicus OX=10116 GN=Sec23a PE=1 SV=1	4	3	19.2711	EAHpx	EAN	85682.7	1541.12	804.101	1108.63	1151.29	0.321691	3.06118	3	225	381.489	78.5886	14.0217	31.2666	126.341	1.36356	2.10155	4	250	9.11249	3.18785
A0A0G2K151	Apoe	Apolipoprotein E OS=Rattus norvegicus OX=10116 GN=Apoe PE=1 SV=1	32	32	134.953	EAN	EAHpx	41599	8591.53	8370.59	9222.18	8728.1	0.0506317	3.94092	3	84	105966	95138.7	85603.7	89379.7	94022	0.094398	4.97323	4	4	0.0928304	-3.42926
A0A0G2K1L0	Tnc	Tenascin C OS=Rattus norvegicus OX=10116 GN=Tnc PE=1 SV=1	106	96	469.728	EAHpx	EAN	227392	74133.6	71225.4	76131.8	73830.3	0.0334172	4.86823	3	4	79226.4	49406.8	39299.6	36664.3	51149.3	0.381377	4.70884	4	14	1.44343	0.529499
A0A0G2K2V6	Krt10	Keratin_ type I cytoskeletal 10 OS=Rattus norvegicus OX=10116 GN=Krt10 PE=1 SV=1	37	29	186.8	EAN	EAHpx	56984.1	20143.8	20617.5	20162.3	20307.9	0.0132104	4.30766	3	47	73387.5	26538.5	22439.7	21890.5	36064.1	0.69234	4.55707	4	24	0.563106	-0.828521
A0A0G2K3K2	Actb	Actin_ cytoplasmic 1 OS=Rattus norvegicus OX=10116 GN=Actb PE=1 SV=1	74	54	306.618	EAHpx	EAN	42428.5	34642.9	33755.4	35415.5	34604.6	0.024006	4.53913	3	21	23568.4	40824.6	26611.2	27515.8	29630	0.258241	4.47173	4	32	1.16789	0.223905
A0A0G2K4M6	Acta2	Actin_ aortic smooth muscle OS=Rattus norvegicus OX=10116 GN=Acta2 PE=3 SV=1	45	18	267.132	EAHpx	EAN	42324.1	8411.19	8065.05	7799.09	8091.78	0.0379303	3.90804	3	93	2517.44	2076.98	2016.96	2099.33	2177.68	0.105232	3.33799	4	167	3.71578	1.89367
A0A0G2K506	Mfge8	Lactadherin OS=Rattus norvegicus OX=10116 GN=Mfge8 PE=1 SV=1	19	19	112.808	EAN	EAHpx	52227.3	11504.1	11508.8	12063.8	11692.2	0.0275253	4.0679	3	72	37718.6	21773.7	16811.1	18374.3	23669.4	0.405269	4.37419	4	45	0.493981	-1.01747
A0A0G2K654	Hist1h1c	Histone cluster 1 H1 family member c OS=Rattus norvegicus OX=10116 GN=Hist1h1c PE=1 SV=1	2	2	11.361	EAN	EAHpx	21316.8	1634.7	1446.86	1578.61	1553.39	0.0620739	3.19128	3	206	2226.61	2191.93	2014.04	2116.56	2137.28	0.0440436	3.32986	4	169	0.726807	-0.460355
A0A0G2K6S9	Myh11	Myosin-11 OS=Rattus norvegicus OX=10116 GN=Myh11 PE=1 SV=1	26	18	129.431	EAN	EAHpx	228903	10337.4	10327.6	10053.2	10239.4	0.015756	4.01028	3	79	19644.8	19601	16948.2	18621.1	18703.8	0.0674836	4.27193	4	56	0.547452	-0.869196
A0A0G2K793	Hsp90ab1	Heat shock protein HSP 90-beta OS=Rattus norvegicus OX=10116 GN=Hsp90ab1 PE=1 SV=1	36	13	198.415	EAHpx	EAN	80535.2	2423.9	2973.62	3121.58	2839.7	0.129454	3.45327	3	167	610.749	426.92	310.975	552.911	475.389	0.28147	2.67705	4	220	5.97343	2.57856
A0A0G2K7Q8	Kif1b	6-phosphogluconate dehydrogenase_ decarboxylating OS=Rattus norvegicus OX=10116 GN=Kif1b PE=1 SV=1	6	5	27.237	EAHpx	EAN	121597	21062.3	18705.8	19241.6	19669.9	0.0627984	4.2938	3	50	21352.3	15400.6	13996.1	14921.2	16417.6	0.203507	4.21531	4	64	1.1981	0.260747
A0A0G2K8B7	Eif4a2	Eukaryotic initiation factor 4A-II OS=Rattus norvegicus OX=10116 GN=Eif4a2 PE=1 SV=1	4	3	17.042	EAHpx	EAN	41518.6	709.971	872.659	799.943	794.191	0.102615	2.89993	3	237		502.856	409.572	433.76	448.729	0.107883	2.65198	3	221	1.76987	0.823641
A0A0G2K8I5	Pcdh19	Protocadherin 19 OS=Rattus norvegicus OX=10116 GN=Pcdh19 PE=4 SV=1	3	2	10.5945	EAN	EAHpx	127187	2042.42	1987.96	1927.69	1986.02	0.0288982	3.29798	3	198	3452.79	3514.72	3672.67	3466.85	3526.75	0.0285882	3.54738	4	147	0.56313	-0.828459
A0A0G2K8S2	GAPDH	Glyceraldehyde-3-phosphate dehydrogenase OS=Rattus norvegicus OX=10116 GN=GAPDH PE=1 SV=1	4	4	24.6117	EAHpx	EAN	36294.4	5757.44	6526.35	6734.34	6339.38	0.0811736	3.80205	3	107	4575.8	3832.82	3341.7	3484.8	3808.78	0.144763	3.58079	4	143	1.66441	0.735012
A0A0G2K8V2	Vcl	Vinculin OS=Rattus norvegicus OX=10116 GN=Vcl PE=1 SV=1	20	17	88.7832	EAHpx	EAN	124162	10982.1	11199.9	12167.2	11449.7	0.0550941	4.0588	3	70	10711.6	9059.24	6839.16	8440.98	8762.75	0.182706	3.94264	4	102	1.30664	0.385858
A0A0G2K926	LOC297568	Murinoglobulin-1 OS=Rattus norvegicus OX=10116 GN=LOC297568 PE=1 SV=1	10	3	55.0721	EAHpx	EAN	165090	3898.33	3665.09	4392.68	3985.37	0.0932219	3.60047	3	141	1513.14	524.179	402.296	405.007	711.155	0.756047	2.85196	4	212	5.60408	2.48648
A0A0G2K943	Ap2a2	AP-2 complex subunit alpha OS=Rattus norvegicus OX=10116 GN=Ap2a2 PE=1 SV=1	11	9	42.0045	EAN	EAHpx	102440	16924.7	17690.5	18180.8	17598.7	0.0359717	4.24548	3	53	87611.1	87060.1	66251.6	79003.3	79981.5	0.124566	4.90299	4	6	0.220034	-2.1842
A0A0G2K9Q9	Krt17	Keratin_ type I cytoskeletal 17 OS=Rattus norvegicus OX=10116 GN=Krt17 PE=1 SV=1	22	7	112.893	EAN	EAHpx	49859.5	32346.7	30272.7	32680.4	31766.6	0.0410648	4.50197	3	23	127701	124430	86653.1	102981	110441	0.17457	5.04313	4	3	0.287633	-1.7977
A0A0G2KA49	Slit2	Slit homolog 2 protein OS=Rattus norvegicus OX=10116 GN=Slit2 PE=4 SV=1	10	8	59.5839	EAHpx	EAN	153207	3252.51	3041.13	3207.26	3166.97	0.0351443	3.50064	3	165	2860.29	864.075	1275.25	1267.55	1566.79	0.563863	3.19501	4	190	2.02131	1.01529
A0A0G2KA71	Nectin2	Nectin cell adhesion molecule 2 OS=Rattus norvegicus OX=10116 GN=Nectin2 PE=1 SV=1	3	2	14.1163	EAHpx	EAN	51090.6	2715.08	3176.11	3236.72	3042.64	0.093764	3.48325	3	164	2303.33	162.986	7.05941	13.5354	621.727	1.80687	2.7936	4	215	4.89385	2.29097
A0A0G2KAH2	Pxdn	Peroxidasin OS=Rattus norvegicus OX=10116 GN=Pxdn PE=4 SV=1	39	9	214.812	EAN	EAHpx	139935	53477.3	49880.6	50422.9	51260.3	0.037828	4.70978	3	12	85901.4	84402	76285	78017.1	81151.4	0.0580754	4.9093	4	5	0.631663	-0.662774
A0A0G2KB42	Clu	Clusterin OS=Rattus norvegicus OX=10116 GN=Clu PE=1 SV=1	8	2	44.5589	EAN	EAHpx	34745.1	3347.09	3498.25	3465.56	3436.96	0.0231407	3.53617	3	157	6686.82	3240.88	2579.58	2645.57	3788.21	0.516116	3.57843	4	144	0.907278	-0.140384
A0A0H2UHH5	Krt75	Keratin_ type II cytoskeletal 75 OS=Rattus norvegicus OX=10116 GN=Krt75 PE=1 SV=1	12	2	77.355	EAN	EAHpx	62510.6	2402.08	2261.54	2427.99	2363.87	0.0378864	3.37362	3	180	6080.97	2721.73	2392.22	2063.22	3314.53	0.562306	3.52042	4	150	0.713183	-0.487655
A0A0H2UHM7	LOC100909441	Tubulin alpha chain OS=Rattus norvegicus OX=10116 GN=LOC100909441 PE=3 SV=1	7	1	45.8523	EAHpx	EAN	50490.6	2649.75	2902.87	2750.33	2767.65	0.046049	3.44211	3	175	1021.62	659.567	586.186	639.445	726.705	0.273885	2.86136	4	211	3.80849	1.92922
A0A0U1RS20	Lamc1	Laminin subunit gamma 1 (Fragment) OS=Rattus norvegicus OX=10116 GN=Lamc1 PE=1 SV=1	5	1	24.7822	EAHpx	EAN	17100.9	80.1626	89.9921	93.0215	87.7254	0.0766308	1.94313	3	272	2.1712	0.899299	1.47124	1.60007	1.53545	0.339906	0.186236	4	272	57.1332	5.83626
A0A140TAA4	Pdcd6ip	Programmed cell death 6-interacting protein OS=Rattus norvegicus OX=10116 GN=Pdcd6ip PE=1 SV=1	16	13	90.2273	EAN	EAHpx	96452.5	29925	28144.3	29849.2	29306.2	0.0343594	4.46696	3	28	35542.7	38721.8	37685	37968.7	37479.6	0.0363748	4.57379	4	22	0.781924	-0.354899
A0A140TAB4	H2afy	Core histone macro-H2A OS=Rattus norvegicus OX=10116 GN=H2afy PE=1 SV=1	5	3	27.4099	EAHpx	EAN	39241.5	2474.68	2471.14	2658.95	2534.92	0.0423774	3.40396	3	177	400.488	19.8108	15.4638		145.254	1.52181	2.16213	3	247	17.4516	4.12529
A0A140TAE0	Mvp	Major vault protein OS=Rattus norvegicus OX=10116 GN=Mvp PE=1 SV=1	14	10	73.2481	EAHpx	EAN	97166.7	3844.34	4096.96	3805.82	3915.7	0.0403875	3.59281	3	154	2839.91	1091.43	1140.43	1305.75	1594.38	0.523965	3.20259	4	189	2.45594	1.29628
A0A1W2Q693	Mocos	Molybdenum cofactor sulfurase OS=Rattus norvegicus OX=10116 GN=Mocos PE=1 SV=1	3	2	15.7253	EAHpx	EAN	96026	7937.83	7832.59	8245.61	8005.34	0.0268102	3.90338	3	91	6715.25	4281.82	5211.07	5229.77	5359.48	0.187773	3.72912	4	130	1.49368	0.578871
A2RUW1	Tollip	Toll-interacting protein OS=Rattus norvegicus OX=10116 GN=Tollip PE=1 SV=1	2	2	8.6598	EAN	EAHpx	30543	1394.82	1309.49	1312	1338.77	0.0362701	3.12671	3	216	9427.05	9101.26	7770.64	8756.53	8763.87	0.0817585	3.9427	4	101	0.15276	-2.71066
B0BN93	Psmd13	26S proteasome non-ATPase regulatory subunit 13 OS=Rattus norvegicus OX=10116 GN=Psmd13 PE=1 SV=1	4	4	18.4302	EAHpx	EAN	43102.6	2084.17	2275.67	2215	2191.61	0.0446566	3.34076	3	191	2018.17	1615.76	1399.89	1578.68	1653.12	0.157867	3.21831	4	183	1.32574	0.406797
B2GV99	Myl6	Myl6 protein OS=Rattus norvegicus OX=10116 GN=Myl6 PE=2 SV=1	5	5	31.202	EAHpx	EAN	17184.2	6561.09	6019.11	5983.19	6187.8	0.052326	3.79154	3	117	2242.99	2093.56	1684.68	1549.15	1892.6	0.173737	3.27706	4	175	3.26948	1.70906
B2RYL8	Ddx41	DEAD (Asp-Glu-Ala-Asp) box polypeptide 41 OS=Rattus norvegicus OX=10116 GN=Ddx41 PE=1 SV=1	3	2	10.6142	EAN	EAHpx	70483.1	9899	9467	9846.09	9737.36	0.0241986	3.98844	3	80	27804.5	32435.1	28677.3	30335.7	29813.2	0.0683919	4.47441	4	31	0.326613	-1.61435
B4F769	Smarcal1	SWI/SNF-related matrix-associated actin-dependent regulator of chromatin subfamily A-like protein 1 OS=Rattus norvegicus OX=10116 GN=Smarcal1 PE=2 SV=1	2	1	6.53	EAN	EAHpx	101896	1750.91	1991.65	2022.12	1921.56	0.077318	3.28365	3	196	3470.92	2077.83	2225.3	2763.88	2634.48	0.239433	3.4207	4	160	0.729388	-0.455241
B5DFC9	Nid2	Nidogen-2 OS=Rattus norvegicus OX=10116 GN=Nid2 PE=2 SV=1	24	19	159.549	EAHpx	EAN	155770	23612	26463.9	25143.4	25073.1	0.0569233	4.39921	3	37	40304.6	5628.21	2995.98	1816.91	12686.4	1.45675	4.10334	4	76	1.97638	0.982857
B5DFD8	Sh3bgrl	SH3 domain-binding glutamic acid-rich-like protein OS=Rattus norvegicus OX=10116 GN=Sh3bgrl PE=1 SV=1	4	3	17.9027	EAHpx	EAN	12857.3	464.858	475.732	534.139	491.576	0.0757946	2.69159	3	253	561.05	13.0875	1.82548	18.2934	148.564	1.85157	2.17191	4	245	3.30885	1.72633
C0M4B0	Mmp19	Matrix metallopeptidase 19 OS=Rattus norvegicus OX=10116 GN=Mmp19 PE=2 SV=1	10	8	45.0881	EAHpx	EAN	58517.2	4189.89	4150.11	3952.89	4097.63	0.030973	3.61253	3	149	1792.25	1542.65	1537.28	1681.52	1638.42	0.074686	3.21443	4	184	2.50096	1.32248
D3Z9E1	Emilin1	Elastin microfibril interfacer 1 OS=Rattus norvegicus OX=10116 GN=Emilin1 PE=1 SV=1	18	16	101.255	EAN	EAHpx	95417.2	4739.41	5413.83	5111.04	5088.09	0.0663895	3.70655	3	130	10455.6	8670.13	7909.67	8235.22	8817.66	0.12878	3.94535	4	100	0.577034	-0.793271
D3ZFH5	Itih2	Inter-alpha-trypsin inhibitor heavy chain 2 OS=Rattus norvegicus OX=10116 GN=Itih2 PE=1 SV=3	10	8	73.1976	EAN	EAHpx	92654.4	9354.99	9522.9	9700.38	9526.09	0.018131	3.97891	3	81	45885.4	37801.5	40041.9	41336.1	41266.2	0.0825875	4.61559	4	20	0.230845	-2.11501
D3ZK14	Tnn	Tenascin N OS=Rattus norvegicus OX=10116 GN=Tnn PE=4 SV=2	148	140	649.369	EAN	EAHpx	175075	23419.2	24392	23598.3	23803.2	0.0217505	4.37663	3	41	140061	126228	109901	118833	123756	0.103073	5.09257	4	2	0.19234	-2.37827
D3ZNR4	Sned1	Insulin responsive sequence DNA binding protein-1_ isoform CRA_a OS=Rattus norvegicus OX=10116 GN=Sned1 PE=4 SV=3	5	5	21.7436	EAN	EAHpx	156852	792.219	769.61	822.356	794.728	0.0332977	2.90022	3	235	12096.7	7864.12	9508.76	10314.1	9945.9	0.176895	3.99764	4	89	0.0799052	-3.64557
D3ZPL7	Dscaml1	DS cell adhesion molecule-like 1 OS=Rattus norvegicus OX=10116 GN=Dscaml1 PE=4 SV=1	9	7	43.3828	EAHpx	EAN	232080	188084	192447	201849	194126	0.0362371	5.28808	3	1	193006	160787	131149	138914	155964	0.177605	5.19302	4	1	1.24469	0.315786
D3ZQ25	Fbln1	Fibulin-1 OS=Rattus norvegicus OX=10116 GN=Fbln1 PE=1 SV=1	8	7	39.33	EAHpx	EAN	82177.8	7462.76	7636.49	7573.13	7557.46	0.011633	3.87838	3	96	2246.4	2379.85	1935.77	2071.11	2158.29	0.0903069	3.33411	4	168	3.5016	1.80802
D3ZQN7	Lamb1	Laminin subunit beta 1 OS=Rattus norvegicus OX=10116 GN=Lamb1 PE=1 SV=3	11	10	51.0998	EAN	EAHpx	204635	27692.8	25423	26223.6	26446.5	0.0435297	4.42237	3	35	33669.1	24928.8	28204	29187.7	28997.4	0.12441	4.46236	4	34	0.912028	-0.132849
D3ZUL3	Col6a1	Collagen type VI alpha 1 chain OS=Rattus norvegicus OX=10116 GN=Col6a1 PE=1 SV=1	3	3	13.0759	EAHpx	EAN	109946	23813.4	21234.6	23153.2	22733.8	0.058927	4.35667	3	43	18047.3	21724.6	22763.5	20806.9	20835.6	0.0971123	4.31881	4	53	1.0911	0.125787
D3ZVB7	Ogn	Osteoglycin OS=Rattus norvegicus OX=10116 GN=Ogn PE=1 SV=1	5	5	18.3916	EAN	EAHpx	34411.5	622.007	642.926	650.391	638.441	0.0230466	2.80512	3	244	1197.34	1139.82	1165.99	1377.07	1220.05	0.0879336	3.08638	4	198	0.523289	-0.934319
D3ZXI2	AABR07041089.1-like	Nucleophosmin OS=Rattus norvegicus OX=10116 GN=AABR07041089.1-like PE=4 SV=2	2	1	6.8877	EAHpx	EAN	27524.3	4125.83	4174.24	4183.14	4161.07	0.00741268	3.61921	3	144	2785.66	1820.4	1407.73	1936.3	1987.52	0.29103	3.29831	4	173	2.0936	1.06598
D4A194	Cenpj	Centromere protein J OS=Rattus norvegicus OX=10116 GN=Cenpj PE=1 SV=3	6	4	27.745	EAN	EAHpx	148632	20441.3	20011.3	19997.8	20150.2	0.0125179	4.30428	3	48	56214.6	54209.1	46050.3	49764.6	51559.7	0.0883577	4.71231	4	13	0.390812	-1.35545
D4A2G6	Thbs2	Thrombospondin 2 OS=Rattus norvegicus OX=10116 GN=Thbs2 PE=4 SV=2	9	7	54.5476	EAN	EAHpx	133606	3009.79	2631.75	2684.38	2775.31	0.073781	3.44331	3	176	5022.21	4082.14	3760.77	3548.62	4103.44	0.15855	3.61315	4	139	0.676338	-0.564184
D4A4D5	LOC498555	Similar to 60S acidic ribosomal protein P2 OS=Rattus norvegicus OX=10116 GN=LOC498555 PE=3 SV=1	3	2	16.3824	EAHpx	EAN	11706	578.224	538.241	601.391	572.619	0.0557896	2.75787	3	248	40.8182		34.1015	6.22941	27.0497	0.678048	1.43216	3	266	21.1691	4.40389
D4A4D7	E2f7	Transcription factor E2F7 OS=Rattus norvegicus OX=10116 GN=E2f7 PE=3 SV=1	5	4	21.021	EAN	EAHpx	99599.7	8404.25	8152.02	7939.19	8165.15	0.0285127	3.91196	3	92	12944.7	14742.9	13856	14167.1	13927.7	0.0539434	4.14388	4	72	0.586253	-0.770405
D4A4S3	Hspa8	Heat shock cognate 71 kDa protein OS=Rattus norvegicus OX=10116 GN=Hspa8 PE=3 SV=3	29	1	222.745	EAHpx	EAN	70955	1179.37	1080.23	1356.64	1205.42	0.116169	3.08114	3	215	145.454	80.7419	71.619	607.033	226.212	1.13168	2.35452	4	236	5.3287	2.41378
D4A7W8	LOC102553715	Microfibril-associated glycoprotein 4-like OS=Rattus norvegicus OX=10116 GN=LOC102553715 PE=1 SV=3	8	7	38.3082	EAHpx	EAN	29278.7	22929	20649	21626.9	21734.9	0.0526267	4.33716	3	45	15154	15029.1	14318.3	15145.5	14911.7	0.0268042	4.17353	4	66	1.45757	0.543569
D4AC36	Eif3f	Eukaryotic translation initiation factor 3 subunit F OS=Rattus norvegicus OX=10116 GN=Eif3f PE=1 SV=3	2	1	11.0105	EAHpx	EAN	38111.4	758.503	660.471	946.368	788.447	0.184263	2.89677	3	231	320.922	494.225	571.038	773.508	539.923	0.347454	2.73233	4	219	1.4603	0.54626
F1LM84	Nid1	Nidogen-1 OS=Rattus norvegicus OX=10116 GN=Nid1 PE=1 SV=1	16	14	89.7021	EAN	EAHpx	139834	6000.98	5709.12	5878.77	5862.95	0.0249996	3.76812	3	118	17953.4	14799.6	12896.3	12989.2	14659.6	0.161274	4.16612	4	69	0.399938	-1.32215
F1LNF0	Myh14	Myosin heavy chain 14 OS=Rattus norvegicus OX=10116 GN=Myh14 PE=1 SV=1	12	9	60.2718	EAHpx	EAN	229770	2721.76	2866.76	3188.53	2925.68	0.0816556	3.46623	3	166	3843.36	2082.21	2626.35	2507.18	2764.78	0.273452	3.44166	4	159	1.0582	0.0816107
F1LQN3	Rtn4	Reticulon OS=Rattus norvegicus OX=10116 GN=Rtn4 PE=1 SV=1	5	4	33.5676	EAHpx	EAN	126858	796.003	868.616	883.292	849.304	0.0550327	2.92906	3	234	237.926	278.165	326.854	393.296	309.06	0.216462	2.49004	4	230	2.74802	1.45839
F1LS02	Nup155	Nuclear pore complex protein Nup155 OS=Rattus norvegicus OX=10116 GN=Nup155 PE=1 SV=1	6	4	30.8232	EAHpx	EAN	156341	6467.68	5971.85	6265.74	6235.09	0.0399886	3.79484	3	113	4193.19	10566.7	3051.37	1749.09	4890.09	0.800377	3.68932	4	135	1.27505	0.350551
F1LU69	Rps27a-ps28	Ubiquitin carboxyl extension protein 80 OS=Rattus norvegicus OX=10116 GN=Rps27a-ps28 PE=4 SV=3	5	5	30.6825	EAN	EAHpx	17477.1	5872.6	5608.54	5633	5704.72	0.0255768	3.75623	3	119	11168.4	6112.2	5455.46	5938.8	7168.72	0.373972	3.85544	4	113	0.795779	-0.32956
F1LUB9	Ccdc38	Coiled-coil domain-containing 38 OS=Rattus norvegicus OX=10116 GN=Ccdc38 PE=4 SV=3	4	4	23.0998	EAHpx	EAN	77202.6	6825.52	6684.12	6748.06	6752.57	0.0104862	3.82947	3	106	3145.67	2341.36	1978.06	1849.17	2328.57	0.250471	3.36709	4	165	2.89988	1.53599
F1LXP8	Arhgap18	Rho GTPase activating protein 18 (Predicted)_ isoform CRA_a OS=Rattus norvegicus OX=10116 GN=Arhgap18 PE=1 SV=2	4	3	18.1986	EAN	EAHpx	75283.5	5339.37	5157.84	5096.14	5197.78	0.0243255	3.71582	3	131	9293.38	9502.12	8757.66	8343.68	8974.21	0.0584353	3.953	4	96	0.579191	-0.787888
F1LZ00	LOC679894	Similar to THO complex subunit 2 (Tho2) OS=Rattus norvegicus OX=10116 GN=LOC679894 PE=4 SV=3	9	6	44.6973	EAHpx	EAN	184388	27223.3	26030.9	26718	26657.4	0.022452	4.42582	3	33	21629.5	24467.8	21158.6	23505.1	22690.3	0.068724	4.35584	4	48	1.17484	0.232465
F1M779	Cltc	Clathrin heavy chain OS=Rattus norvegicus OX=10116 GN=Cltc PE=1 SV=1	9	7	38.8697	EAN	EAHpx	193328	13463.9	13508.4	13848.8	13607.1	0.0154717	4.13376	3	65	51103.9	46189.6	38553.7	39686.4	43883.4	0.133831	4.6423	4	18	0.310073	-1.68932
F1M7P4	Prph	Peripherin OS=Rattus norvegicus OX=10116 GN=Prph PE=1 SV=1	10	9	53.8476	EAHpx	EAN	54096.3	30051	31419.8	31416.9	30962.6	0.0254975	4.49084	3	26	28819.6	18678	14000.4	16591.4	19522.3	0.332274	4.29053	4	54	1.58601	0.6654
F1M9T2	Parp8	Poly [ADP-ribose] polymerase OS=Rattus norvegicus OX=10116 GN=Parp8 PE=4 SV=2	4	4	17.2074	EAHpx	EAN	91152.8	9213.14	9475.28	9503.45	9397.29	0.017037	3.973	3	83	11012.9	4521.71	5851.79	7920.94	7326.84	0.385914	3.86492	4	112	1.28258	0.359053
F1MAA7	Lamc1	Laminin subunit gamma 1 OS=Rattus norvegicus OX=10116 GN=Lamc1 PE=1 SV=1	28	16	179.296	EAHpx	EAN	183090	17193.4	13738.2	15110.6	15347.4	0.113358	4.18603	3	59	10027.7	8248.95	7607.74	7746.39	8407.69	0.132566	3.92468	4	106	1.8254	0.86821
F7FFV2	Krt5	Keratin_ type II cytoskeletal 5 (Fragment) OS=Rattus norvegicus OX=10116 GN=Krt5 PE=1 SV=2	20	5	124.177	EAN	EAHpx	44129.3	1922.83	1731.57	1810.81	1821.74	0.0527512	3.26049	3	201	8643.44	9035.53	8891.54	8793.42	8840.99	0.0186648	3.9465	4	98	0.206056	-2.27889
G3V6E1	Myh2	Myosin-4 OS=Rattus norvegicus OX=10116 GN=Myh2 PE=1 SV=3	14	10	67.2556	EAN	EAHpx	220831	30372.3	27489.7	28296.8	28719.6	0.0517782	4.45818	3	30	30596.9	32590.9	29124.2	29256.4	30392.1	0.0529675	4.48276	4	30	0.94497	-0.0816599
G3V6P7	Myh9	Myosin_ heavy polypeptide 9_ non-muscle OS=Rattus norvegicus OX=10116 GN=Myh9 PE=1 SV=1	43	24	230.228	EAN	EAHpx	227668	50561.7	44846.1	45626.4	47011.4	0.0659263	4.6722	3	14	68424.9	60645.3	63313.9	63038.7	63855.7	0.0512621	4.8052	4	9	0.736213	-0.441805
G3V6X1	Fbln2	Fibulin 2 OS=Rattus norvegicus OX=10116 GN=Fbln2 PE=1 SV=1	13	11	66.7266	EAHpx	EAN	137404	4694.01	5649.69	5627.68	5323.79	0.102468	3.72622	3	120	3056.7	2840.78	2287.48	2177.11	2590.52	0.164184	3.41339	4	161	2.05511	1.03921
G3V7C6	Tubb4b	Tubulin beta chain OS=Rattus norvegicus OX=10116 GN=Tubb4b PE=1 SV=2	10	1	66.4361	EAHpx	EAN	61871.3	433.43	443.48	429.123	435.344	0.016924	2.63883	3	255	375.689	218.828	123.09	161.407	219.753	0.505806	2.34194	4	238	1.98106	0.986271
G3V7G9	Eif3l	Eukaryotic translation initiation factor 3_ subunit 6 interacting protein OS=Rattus norvegicus OX=10116 GN=Eif3l PE=1 SV=2	3	2	18.7236	EAN	EAHpx	45310.4	52734.9	46573.8	50089.9	49799.6	0.0620653	4.69723	3	13	77677.4	74321	77417.4	74976.7	76098.1	0.0223143	4.88137	4	7	0.654412	-0.611728
G3V7Q6	Psmb5	Proteasome subunit beta OS=Rattus norvegicus OX=10116 GN=Psmb5 PE=1 SV=1	4	3	20.0875	EAHpx	EAN	28730.5	818.535	623.145	618.531	686.737	0.166241	2.83679	3	247	509.488	341.659	335.927	375.284	390.59	0.207749	2.59172	4	222	1.75821	0.814105
G3V7S0	Folh1	Folate hydrolase OS=Rattus norvegicus OX=10116 GN=Folh1 PE=1 SV=1	8	7	43.5171	EAHpx	EAN	84854.1	5381.49	4847.39	5246.74	5158.54	0.0538443	3.71253	3	126	5627.71	4582.17	3920.23	4743.52	4718.41	0.149015	3.6738	4	136	1.09328	0.128663
G3V7S2	Nefm	Neurofilament medium polypeptide OS=Rattus norvegicus OX=10116 GN=Nefm PE=1 SV=3	8	5	39.5594	EAN	EAHpx	95724	5676.68	5284.73	5415.6	5459.01	0.0365538	3.73711	3	122	26961.6	28225.3	26794.8	27183.2	27291.2	0.0235505	4.43602	4	39	0.200028	-2.32173
G3V811	F13a1	Coagulation factor XIII A chain OS=Rattus norvegicus OX=10116 GN=F13a1 PE=1 SV=1	4	3	18.34	EAHpx	EAN	83567.5	2274.22	2650.63	2408.62	2444.49	0.0780337	3.38819	3	183	554.568	66.6325	39.6263	96.3096	189.284	1.29235	2.27711	4	241	12.9144	3.69091
G3V836	Clu	Clusterin OS=Rattus norvegicus OX=10116 GN=Clu PE=1 SV=1	28	19	141.551	EAHpx	EAN	52047.8	30507.5	32095.1	32044.3	31549	0.0286003	4.49899	3	25	55713.1	24482.6	20908.9	24883.3	31497	0.51569	4.49827	4	29	1.00165	0.00238015
G3V843	F2	Prothrombin OS=Rattus norvegicus OX=10116 GN=F2 PE=1 SV=1	6	2	28.0771	EAN	EAHpx	71811.5	862.907	563.22	572.263	666.13	0.255917	2.82356	3	249	571.051	862.216	794.904	948.185	794.089	0.20323	2.89987	4	208	0.83886	-0.253497
G3V850	Prl7a3	Prolactin family 7_ subfamily a_ member 3 OS=Rattus norvegicus OX=10116 GN=Prl7a3 PE=3 SV=1	8	6	28.2827	EAHpx	EAN	29151.2	41274.2	39031.5	39708.1	40004.6	0.028756	4.60211	3	16	38809.8	36662.5	33008.4	35690	36042.7	0.0667648	4.55682	4	25	1.10992	0.15046
G3V8C3	Vim	Vimentin OS=Rattus norvegicus OX=10116 GN=Vim PE=1 SV=1	37	31	236.987	EAHpx	EAN	53757.8	35954.5	34847.6	35764.3	35522.1	0.016662	4.5505	3	19	36259.8	35925.1	32471.6	31646	34075.6	0.0691723	4.53244	4	26	1.04245	0.0599784
G3V8L9	Cavin1	Caveolae-associated protein 1 OS=Rattus norvegicus OX=10116 GN=Cavin1 PE=1 SV=1	8	8	42.254	EAN	EAHpx	43908.6	5304.78	5108.67	5502.96	5305.47	0.0371589	3.72472	3	121	13515.2	4638.61	3382.06	4449.12	6496.24	0.725323	3.81266	4	117	0.816699	-0.292124
G3V953	Rbbp6	RB-binding protein 6_ ubiquitin ligase OS=Rattus norvegicus OX=10116 GN=Rbbp6 PE=1 SV=1	6	4	26.7875	EAHpx	EAN	200818	2922.79	1609.74	2032.47	2188.33	0.306286	3.34011	3	194	844.605	1073.23	1037.95	1053.36	1002.29	0.105867	3.00099	4	204	2.18334	1.12654
G3V9Y1	Myh10	Myosin_ heavy polypeptide 10_ non-muscle_ isoform CRA_b OS=Rattus norvegicus OX=10116 GN=Myh10 PE=1 SV=1	22	14	99.3351	EAHpx	EAN	229968	15070	18528.4	18442.3	17346.9	0.113698	4.23922	3	51	14208.8	8373.32	8690.72	8349.16	9905.51	0.290051	3.99588	4	90	1.75124	0.808373
M0R5J4	Eno1	Alpha-enolase OS=Rattus norvegicus OX=10116 GN=Eno1 PE=3 SV=1	14	13	82.8487	EAN	EAHpx	47474.1	4156.18	4330.44	4162.51	4216.37	0.02344	3.62494	3	145	7571.77	7404.81	5455.03	5282.8	6428.6	0.190949	3.80812	4	118	0.655877	-0.608503
M0R6Y8	Npm1	Nucleophosmin OS=Rattus norvegicus OX=10116 GN=Npm1 PE=1 SV=1	4	1	21.1013	EAHpx	EAN	42417.6	3889.01	3953.29	3979.16	3940.49	0.0117795	3.59555	3	148	1325.4	298.763	252.251	291.776	542.048	0.964189	2.73404	4	218	7.26963	2.86188
M0R757	Eef1a1	Elongation factor 1-alpha OS=Rattus norvegicus OX=10116 GN=Eef1a1 PE=3 SV=1	6	1	34.9426	EAN	EAHpx	50450.1	755.966	695.946	757.55	736.487	0.0476838	2.86717	3	239	834.557	1059.47	1485.92	1468.93	1212.22	0.263795	3.08358	4	199	0.607553	-0.718919
M0R979	Thbs1	Thrombospondin 1 OS=Rattus norvegicus OX=10116 GN=Thbs1 PE=1 SV=2	57	51	245.977	EAHpx	EAN	130977	59083.3	59403.1	60212.3	59566.2	0.00976963	4.775	3	7	42400.6	31651.3	24881.2	27255.1	31547	0.245989	4.49896	4	28	1.88817	0.91699
M0R9L0	Naca	Nascent polypeptide-associated complex subunit alpha OS=Rattus norvegicus OX=10116 GN=Naca PE=1 SV=1	26	20	154.401	EAHpx	EAN	220938	47033.6	50627.5	52536.1	50065.7	0.0558057	4.69954	3	10	4294.92	1261.54	613.129	698.601	1717.05	1.01482	3.23478	4	178	29.158	4.86582
M0RCB1	Hspa8	Heat shock cognate 71 kDa protein OS=Rattus norvegicus OX=10116 GN=Hspa8 PE=3 SV=1	37	9	220.407	EAN	EAHpx	70657.8	1432.63	1313.57	1220.4	1322.2	0.0804548	3.1213	3	218	1503.16	1993.47	1558.85	1743.83	1699.83	0.130098	3.23041	4	180	0.777841	-0.362454
O35552	Pfkfb3	6-phosphofructo-2-kinase/fructose-2_6-bisphosphatase 3 OS=Rattus norvegicus OX=10116 GN=Pfkfb3 PE=2 SV=1	10	7	39.8044	EAHpx	EAN	64531.5	9593.52	7033.32	8475.78	8367.54	0.153393	3.9226	3	90	7399.68	10062.9	8832.25	3149.11	7360.98	0.409109	3.86694	4	111	1.13674	0.184906
O35567	Atic	Bifunctional purine biosynthesis protein PURH OS=Rattus norvegicus OX=10116 GN=Atic PE=1 SV=2	5	4	23.9817	EAN	EAHpx	64721.8	53966.3	51731.8	51823.9	52507.4	0.0240794	4.72022	3	11	56711.8	57437.3	52512.7	54558.8	55305.1	0.0402688	4.74277	4	12	0.949412	-0.0748937
O35568	Efemp1	EGF-containing fibulin-like extracellular matrix protein 1 OS=Rattus norvegicus OX=10116 GN=Efemp1 PE=1 SV=1	2	2	10.3902	EAHpx	EAN	56877.6	3466.25	4657.2	3458.23	3860.56	0.178711	3.58665	3	158	929.619	245.392	128.269	54.059	339.335	1.18269	2.53063	4	229	11.3769	3.50803
O70513	Lgals3bp	Galectin-3-binding protein OS=Rattus norvegicus OX=10116 GN=Lgals3bp PE=1 SV=2	27	26	149.978	EAN	EAHpx	64654.9	6887.63	6758.69	7343.28	6996.53	0.0438985	3.84488	3	99	20866.6	23338.6	20535.9	21679.9	21605.2	0.0579274	4.33456	4	50	0.323835	-1.62667
P00762	Prss1	Anionic trypsin-1 OS=Rattus norvegicus OX=10116 GN=Prss1 PE=1 SV=1	8	6	17.4802	EAN	EAHpx	26643.9	3879.4	3628.07	3525.6	3677.69	0.0495002	3.56558	3	156	18620.3	7936.76	7107.66	6257.56	9980.56	0.581175	3.99915	4	88	0.368486	-1.44032
P01026	C3	Complement C3 OS=Rattus norvegicus OX=10116 GN=C3 PE=1 SV=3	18	16	105.272	EAHpx	EAN	187943	63602.9	66978.5	59585.5	63389	0.0583878	4.80201	3	8	15073.7	10907.6	9785.14	10615.2	11595.4	0.204142	4.06429	4	81	5.46674	2.45068
P02454	Col1a1	Collagen alpha-1(I) chain OS=Rattus norvegicus OX=10116 GN=Col1a1 PE=1 SV=5	21	19	114.793	EAHpx	EAN	138980	12690.8	13825.7	14330	13615.5	0.0616636	4.13403	3	60	6467.29	4871.71	3925.13	4624.99	4972.28	0.216056	3.69656	4	134	2.73828	1.45327
P02466	Col1a2	Collagen alpha-2(I) chain OS=Rattus norvegicus OX=10116 GN=Col1a2 PE=1 SV=3	23	16	112.285	EAHpx	EAN	130077	40171.9	40512.8	40750.4	40478.4	0.00718391	4.60722	3	15	42124.8	38067.5	35525.5	37412.9	38282.7	0.0725884	4.583	4	21	1.05736	0.08046
P04642	Ldha	L-lactate dehydrogenase A chain OS=Rattus norvegicus OX=10116 GN=Ldha PE=1 SV=1	9	9	30.0308	EAN	EAHpx	36735.7	7202.82	7074.82	7390.83	7222.83	0.0220066	3.85871	3	98	48386.1	46822	38892.2	40055.5	43538.9	0.109349	4.63888	4	19	0.165893	-2.59167
P04906	Gstp1	Glutathione S-transferase P OS=Rattus norvegicus OX=10116 GN=Gstp1 PE=1 SV=2	2	1	9.3335	EAHpx	EAN	23667	373.294	344.19	297.305	338.263	0.113343	2.52925	3	265	164.008			169.479	166.744	0.0232006	2.22205	2	242	2.02864	1.02051
P05065	Aldoa	Fructose-bisphosphate aldolase A OS=Rattus norvegicus OX=10116 GN=Aldoa PE=1 SV=2	8	8	44.1483	EAN	EAHpx	39808.2	4904.81	4680.66	5028.25	4871.24	0.0361734	3.68764	3	133	5889.07	5829.54	6088.91	5635.97	5860.87	0.0318236	3.76796	4	121	0.831147	-0.266825
P05197	Eef2	Elongation factor 2 OS=Rattus norvegicus OX=10116 GN=Eef2 PE=1 SV=4	5	3	26.4297	EAN	EAHpx	96253.7	5649.35	4221.47	4617.73	4829.52	0.152629	3.6839	3	137	6102.6	4825.35	5874.4	4649	5362.84	0.136492	3.72939	4	129	0.900552	-0.151118
P06238	A2m	Alpha-2-macroglobulin OS=Rattus norvegicus OX=10116 GN=A2m PE=2 SV=2	44	34	210.122	EAN	EAHpx	165211	72198.7	61632.5	68936.5	67589.3	0.0800484	4.82988	3	5	100001	69715.9	62657.1	66478.8	74713.2	0.228925	4.8734	4	8	0.904649	-0.14457
P06761	Hspa5	Endoplasmic reticulum chaperone BiP OS=Rattus norvegicus OX=10116 GN=Hspa5 PE=1 SV=1	15	12	76.3342	EAN	EAHpx	72518.2	9511.51	8652.31	9505.98	9223.27	0.0536113	3.96488	3	82	26921.9	30177.3	26364.4	27074.7	27634.6	0.0623274	4.44145	4	38	0.333758	-1.58313
P07092	Serpine2	Glia-derived nexin OS=Rattus norvegicus OX=10116 GN=Serpine2 PE=1 SV=1	13	12	59.852	EAHpx	EAN	44234.5	33658.7	35164.7	35614.5	34812.7	0.0294247	4.54174	3	20	14071.2	11340.5	10360.5	9459.29	11307.9	0.176511	4.05338	4	82	3.07862	1.62229
P07150	Anxa1	Annexin A1 OS=Rattus norvegicus OX=10116 GN=Anxa1 PE=1 SV=2	14	10	104.074	EAN	EAHpx	39171.7	31698.9	32477.1	32282.7	32152.9	0.0125967	4.50722	3	24	62616.5	65990.3	56680.5	62988.9	62069.1	0.0627842	4.79288	4	10	0.518018	-0.948926
P07335	Ckb	Creatine kinase B-type OS=Rattus norvegicus OX=10116 GN=Ckb PE=1 SV=2	5	4	25.1507	EAHpx	EAN	43010.5	3028.79	2775.53	3046.11	2950.14	0.0513425	3.46984	3	169	4026.97	1057.68	750.912	799.25	1658.7	0.955312	3.21977	4	182	1.77858	0.830729
P0C219	Slmap	Sarcolemmal membrane-associated protein OS=Rattus norvegicus OX=10116 GN=Slmap PE=1 SV=1	6	5	28.4634	EAHpx	EAN	99079.3	10580.2	10825.9	11142.7	10849.6	0.0259906	4.03541	3	75	9121.82	10646.3	8256.15	9247.69	9317.98	0.106154	3.96932	4	92	1.16437	0.219555
P0DMW0	Hspa1a	Heat shock 70 kDa protein 1A OS=Rattus norvegicus OX=10116 GN=Hspa1a PE=2 SV=1	8	2	68.6932	EAHpx	EAN	70470.5	867.254	809.194	895.612	857.353	0.0513803	2.93316	3	232	44.0426	248.351			146.197	0.988174	2.16494	2	246	5.86439	2.55198
P13084	Npm1	Nucleophosmin OS=Rattus norvegicus OX=10116 GN=Npm1 PE=1 SV=1	5	4	31.9963	EAHpx	EAN	32731.2	2633.44	3059.87	2633.16	2775.49	0.0887354	3.44334	3	178	590.955	332.423	250.191	317.657	372.807	0.401744	2.57148	4	224	7.44485	2.89624
P14669	Anxa3	Annexin A3 OS=Rattus norvegicus OX=10116 GN=Anxa3 PE=1 SV=4	9	5	50.6223	EAHpx	EAN	36591.4	2973.11	2966.89	2940.05	2960.02	0.00593544	3.47129	3	171	584.585			147.479	366.032	0.84441	2.56352	2	227	8.08678	3.01556
P15087	Cpe	Carboxypeptidase E OS=Rattus norvegicus OX=10116 GN=Cpe PE=1 SV=1	11	7	44.0885	EAHpx	EAN	53708.2	771.008	850.466	956.503	859.326	0.108299	2.93416	3	230	613.652	233.737	346.49	307.54	375.355	0.441191	2.57444	4	223	2.28937	1.19495
P16617	Pgk1	Phosphoglycerate kinase 1 OS=Rattus norvegicus OX=10116 GN=Pgk1 PE=1 SV=2	3	1	16.8537	EAHpx	EAN	44937.8	412.301	220.885	240.177	291.121	0.362006	2.46407	3	269	88.492	21.8369	18.4373	20.3861	37.2881	0.916229	1.57157	4	264	7.80735	2.96483
P16636	Lox	Protein-lysine 6-oxidase OS=Rattus norvegicus OX=10116 GN=Lox PE=1 SV=2	2	1	10.1432	EAHpx	EAN	47243	957.886	1220.7	1197.25	1125.28	0.129247	3.05126	3	221	121.602	98.0054			109.804	0.151957	2.04062	2	253	10.2481	3.35728
P18421	Psmb1	Proteasome subunit beta type-1 OS=Rattus norvegicus OX=10116 GN=Psmb1 PE=1 SV=3	3	3	15.0971	EAN	EAHpx	26707.5	1771.3	1510.25	1707	1662.85	0.0817925	3.22085	3	205	1632.56	1950.54	1647.47	1498.25	1682.2	0.113579	3.22588	4	181	0.988492	-0.0166983
P19945	Rplp0	60S acidic ribosomal protein P0 OS=Rattus norvegicus OX=10116 GN=Rplp0 PE=1 SV=2	8	8	41.2058	EAN	EAHpx	34386.6	1479.91	1425.95	1396.65	1434.17	0.0294495	3.1566	3	214	5737.99	5044.33	5106.02	4836.07	5181.1	0.0750432	3.71442	4	132	0.276808	-1.85304
P31977	Ezr	Ezrin OS=Rattus norvegicus OX=10116 GN=Ezr PE=1 SV=3	10	3	52.1266	EAN	EAHpx	69505	6100.67	6119.07	6451.3	6223.68	0.0317073	3.79405	3	110	18869.8	11438.6	9879.3	11385.4	12893.3	0.31407	4.11036	4	74	0.482707	-1.05078
P38983	Rpsa	40S ribosomal protein SA OS=Rattus norvegicus OX=10116 GN=Rpsa PE=1 SV=3	4	3	22.2113	EAN	EAHpx	32938.2	7180.51	7217.05	7053.38	7150.31	0.0120155	3.85433	3	101	13940.1	15514.6	14106.1	13460	14255.2	0.0619533	4.15397	4	70	0.501594	-0.995408
P42123	Ldhb	L-lactate dehydrogenase B chain OS=Rattus norvegicus OX=10116 GN=Ldhb PE=1 SV=2	4	4	20.7296	EAN	EAHpx	36897.6	2391.52	2360.78	2387.49	2379.93	0.00701955	3.37656	3	184	3825.71	3139.7	3095.36	3353.46	3353.56	0.0996951	3.52551	4	148	0.709674	-0.494771
P46462	Vcp	Transitional endoplasmic reticulum ATPase OS=Rattus norvegicus OX=10116 GN=Vcp PE=1 SV=3	11	8	50.7338	EAHpx	EAN	90033.3	10720.3	10850.9	10338.8	10636.6	0.0250172	4.0268	3	77	9971.56	8835.46	8563.46	8151.78	8880.57	0.087803	3.94844	4	97	1.19774	0.260318
P47942	Dpysl2	Dihydropyrimidinase-related protein 2 OS=Rattus norvegicus OX=10116 GN=Dpysl2 PE=1 SV=1	9	7	44.7865	EAHpx	EAN	62676.9	7746.76	7651.31	7772.55	7723.54	0.00826965	3.88782	3	94	6891.42	7082.28	6186.71	6262.29	6605.67	0.0678281	3.81992	4	114	1.16923	0.225556
P48675	Des	Desmin OS=Rattus norvegicus OX=10116 GN=Des PE=1 SV=2	15	9	72.2893	EAHpx	EAN	53513.8	2634.67	2354.94	2524.55	2504.72	0.0562596	3.39876	3	179	1200.18	1402.49	924.315	993.763	1130.19	0.19117	3.05315	4	201	2.2162	1.14809
P50503	St13	Hsc70-interacting protein OS=Rattus norvegicus OX=10116 GN=St13 PE=1 SV=1	3	3	14.5607	EAHpx	EAN	41450.7	352.985	433.079	425.447	403.837	0.109461	2.60621	3	256			5.03403	23.0717	14.0529	0.907613	1.14777	2	270	28.737	4.84484
P52631	Stat3	Signal transducer and activator of transcription 3 OS=Rattus norvegicus OX=10116 GN=Stat3 PE=1 SV=1	6	3	26.0932	EAN	EAHpx	88838.3	7788.82	7512.33	7466.13	7589.09	0.022994	3.88019	3	97	9640.91	7576.18	8931.13	7797.38	8486.4	0.114528	3.92872	4	104	0.894265	-0.161225
P53534	Pygb	Glycogen phosphorylase_ brain form (Fragment) OS=Rattus norvegicus OX=10116 GN=Pygb PE=1 SV=3	13	10	62.1107	EAHpx	EAN	96915.9	14425.1	14179.4	13935.5	14180	0.0172636	4.15168	3	63	8224.07	63.4822	89.0114	12.1999	2097.19	1.94771	3.32164	4	170	6.76143	2.75733
P62632	Eef1a2	Elongation factor 1-alpha 2 OS=Rattus norvegicus OX=10116 GN=Eef1a2 PE=1 SV=1	9	4	36.8304	EAHpx	EAN	50796.4	1196.62	1142.43	1213.55	1184.2	0.0313717	3.07343	3	219	416.741	854.777	894.197	849.55	753.816	0.299275	2.87727	4	210	1.57094	0.651628
P62804	Hist1h4b	Histone H4 OS=Rattus norvegicus OX=10116 GN=Hist1h4b PE=1 SV=2	16	15	65.9649	EAN	EAHpx	11367.4	4214.51	4173.04	4044	4143.85	0.0214592	3.6174	3	147	19319.4	20378.8	19127.9	19172.7	19499.7	0.0303473	4.29003	4	55	0.212508	-2.23441
P62909	Rps3	40S ribosomal protein S3 OS=Rattus norvegicus OX=10116 GN=Rps3 PE=1 SV=1	3	3	16.4179	EAN	EAHpx	26845.4	3397.85	3558.39	3317.16	3424.47	0.0358591	3.53459	3	161	4105.6	4339.21	3496.39	3909.49	3962.67	0.090104	3.59799	4	140	0.864182	-0.210592
P69897	Tubb5	Tubulin beta-5 chain OS=Rattus norvegicus OX=10116 GN=Tubb5 PE=1 SV=1	15	7	88.8742	EAHpx	EAN	50127.2	2496.79	2475.27	2419.11	2463.72	0.0162787	3.39159	3	181	2509.07	1105.12	1560.77	1323.11	1624.52	0.380644	3.21072	4	186	1.51659	0.600829
P82995	Hsp90aa1	Heat shock protein HSP 90-alpha OS=Rattus norvegicus OX=10116 GN=Hsp90aa1 PE=1 SV=3	25	13	182.077	EAHpx	EAN	85214.3	8659.13	8213.34	8673.1	8515.19	0.0307098	3.93019	3	88	5458.58	5609.45	5166.56	5682.01	5479.15	0.041654	3.73871	4	127	1.55411	0.636086
P85108	Tubb2a	Tubulin beta-2A chain OS=Rattus norvegicus OX=10116 GN=Tubb2a PE=1 SV=1	11	1	72.9446	EAHpx	EAN	50306.3	106.257	154.469	127.324	129.35	0.186855	2.11177	3	270	32.9815	51.5847	99.9999	136.952	80.3794	0.586229	1.90514	4	258	1.60924	0.686382
P85515	Actr1a	Alpha-centractin OS=Rattus norvegicus OX=10116 GN=Actr1a PE=1 SV=1	4	2	21.3866	EAHpx	EAN	42727.9	741.334	609.68	689.875	680.296	0.0975277	2.8327	3	240	12.9958		46.471	195.788	85.0849	1.14382	1.92985	3	256	7.99549	2.99919
P97536	Cand1	Cullin-associated NEDD8-dissociated protein 1 OS=Rattus norvegicus OX=10116 GN=Cand1 PE=1 SV=1	7	6	29.9116	EAN	EAHpx	138073	1576.31	1572.99	1482.45	1543.92	0.0344951	3.18862	3	209	2698.87	1865.22	2004.81	2152.65	2180.38	0.167417	3.33853	4	166	0.708095	-0.497986
Q00729	Hist1h2ba	Histone H2B type 1-A OS=Rattus norvegicus OX=10116 GN=Hist1h2ba PE=1 SV=2	11	7	49.2275	EAN	EAHpx	14281.6	41196.1	38923.2	39391.4	39836.9	0.0301263	4.60029	3	17	55907.9	47146.2	45651.2	44124	48207.4	0.109525	4.68311	4	16	0.826366	-0.275147
Q06000	Lpl	Lipoprotein lipase OS=Rattus norvegicus OX=10116 GN=Lpl PE=1 SV=1	4	4	23.5713	EAHpx	EAN	53652.7	19320.7	16911.6	17504.6	17912.3	0.0700748	4.25315	3	57	20414.5	16604.5	16153.6	15583.2	17188.9	0.127442	4.23525	4	61	1.04208	0.0594701
Q07936	Anxa2	Annexin A2 OS=Rattus norvegicus OX=10116 GN=Anxa2 PE=1 SV=2	26	23	139.222	EAN	EAHpx	38963.5	12435.4	12067.5	12433.6	12312.2	0.0172093	4.09034	3	69	15178	13436.1	12978.9	13750.9	13836	0.0686004	4.14101	4	73	0.889869	-0.168335
Q10758	Krt8	Keratin_ type II cytoskeletal 8 OS=Rattus norvegicus OX=10116 GN=Krt8 PE=1 SV=3	8	4	53.3089	EAN	EAHpx	54018.9	2204.83	2137.71	2366.73	2236.42	0.0526446	3.34955	3	185	3399.01	3824.76	3078.47	2965.79	3317.01	0.116084	3.52075	4	149	0.674228	-0.568691
Q1JU68	Eif3a	Eukaryotic translation initiation factor 3 subunit A OS=Rattus norvegicus OX=10116 GN=Eif3a PE=2 SV=2	8	6	37.0693	EAHpx	EAN	163595	11349.6	12334.9	12083.4	11922.6	0.0429411	4.07637	3	71	10441.9	4176.54	3483.76	4295.61	5599.46	0.580073	3.74815	4	126	2.12925	1.09034
Q3KRE0	Atad3	ATPase family AAA domain-containing protein 3 OS=Rattus norvegicus OX=10116 GN=Atad3 PE=1 SV=1	5	1	16.8021	EAHpx	EAN	66930.2	27650.9	24284.3	25667.6	25867.6	0.0654175	4.41276	3	36	23052.3	23508.1	22994.3	20791.1	22586.5	0.0539582	4.35385	4	49	1.14527	0.195689
Q3SWS9	Jakmip1	Janus kinase and microtubule-interacting protein 1 OS=Rattus norvegicus OX=10116 GN=Jakmip1 PE=1 SV=1	7	4	26.9127	EAHpx	EAN	73449.1	2916.59	2874.42	3298.84	3029.95	0.0771699	3.48144	3	162	1788.11	1271.13	908.432	975.068	1235.69	0.324193	3.09191	4	197	2.45204	1.29398
Q4FZU2	Krt6a	Keratin_ type II cytoskeletal 6A OS=Rattus norvegicus OX=10116 GN=Krt6a PE=1 SV=1	14	10	64.7241	EAN	EAHpx	59591.3	5256.69	5187.11	5117.21	5187.01	0.0134454	3.71492	3	129	27895.6	26281.4	23110	23988.7	25318.9	0.085973	4.40345	4	43	0.204867	-2.28724
Q4KMA3	NS5A	NS5A (hepatitis C virus) transactivated protein 4 OS=Rattus norvegicus OX=10116 GN=NS5A PE=1 SV=1	4	3	15.9422	EAHpx	EAN	28877.1	2878.02	1603.27	1822.52	2101.27	0.324357	3.32248	3	200	1286.49	1859.04	2470.28	1979.77	1898.89	0.25613	3.2785	4	174	1.10657	0.146101
Q4QQV0	Tubb6	Tubulin beta chain OS=Rattus norvegicus OX=10116 GN=Tubb6 PE=1 SV=1	10	1	59.0794	EAHpx	EAN	50515.7	1065.68	1042.24	1024.25	1044.06	0.0198961	3.01872	3	228	619.394	200.064	146.423	199.076	291.239	0.756079	2.46425	4	231	3.58487	1.84192
Q4V8H8	Ehd2	EH domain-containing protein 2 OS=Rattus norvegicus OX=10116 GN=Ehd2 PE=1 SV=1	3	2	15.878	EAHpx	EAN	61408.7	7137.64	6746.68	6813.04	6899.12	0.0303245	3.83879	3	104	2870.8	717.858	643.928	509.122	1185.43	0.950628	3.07387	4	200	5.81995	2.54101
Q4V8N0	Tinagl1	Lipocalin 7_ isoform CRA_a OS=Rattus norvegicus OX=10116 GN=Tinagl1 PE=1 SV=1	6	5	38.6696	EAN	EAHpx	54190.6	3282.6	3360.59	3408.23	3350.47	0.0189296	3.52511	3	160	12317.6	11098.7	10641.2	10851.7	11227.3	0.0668489	4.05028	4	83	0.298422	-1.74457
Q5FVQ0	Slc39a8	Zinc transporter ZIP8 OS=Rattus norvegicus OX=10116 GN=Slc39a8 PE=2 SV=1	2	2	12.9306	EAN	EAHpx	50741.5	8919.71	9655.77	9065.89	9213.79	0.0422932	3.96444	3	85	8791.06	11226.7	9530.5	10597	10036.3	0.1082	4.00157	4	87	0.918047	-0.12336
Q5MPA9	Dclk2	Serine/threonine-protein kinase DCLK2 OS=Rattus norvegicus OX=10116 GN=Dclk2 PE=1 SV=2	2	2	7.3414	EAHpx	EAN	85042.7	1759.65	1780.39	1757.92	1765.99	0.00707926	3.24699	3	203	204.164	38.8977	12.0072	70.3101	81.3447	1.04832	1.91033	4	257	21.7099	4.44028
Q5R1X6	Hapln3	Hyaluronan and proteoglycan link protein 3 OS=Rattus norvegicus OX=10116 GN=Hapln3 PE=2 SV=1	2	1	7.798	EAHpx	EAN	41380.3	20770.4	21688.2	21884.3	21447.6	0.0277258	4.33138	3	44	18285	18935	15639.5	16878.3	17434.4	0.0844697	4.24141	4	58	1.23019	0.298877
Q5RJN2	Pcolce	Pcolce protein OS=Rattus norvegicus OX=10116 GN=Pcolce PE=1 SV=1	14	12	69.4091	EAN	EAHpx	53835.8	23486	24187.4	23825.9	23833.1	0.0147153	4.37718	3	40	48781.9	29690.3	24776.3	27566.9	32703.9	0.333476	4.5146	4	27	0.728755	-0.456495
Q5RJR9	Serpinh1	Serine (Or cysteine) proteinase inhibitor_ clade H_ member 1_ isoform CRA_b OS=Rattus norvegicus OX=10116 GN=Serpinh1 PE=1 SV=1	14	12	78.7233	EAN	EAHpx	46675.7	4832.2	4146.32	4485.66	4488.06	0.0764124	3.65206	3	139	8263.7	5603.61	5321.32	5247.63	6109.07	0.236468	3.78597	4	120	0.734656	-0.444859
Q5U367	Plod3	Multifunctional procollagen lysine hydroxylase and glycosyltransferase LH3 OS=Rattus norvegicus OX=10116 GN=Plod3 PE=1 SV=1	8	6	34.8041	EAN	EAHpx	85630.8	669.243	618.863	553.308	613.805	0.0947087	2.78803	3	251	2887.02	2414.87	1919.9	2220.73	2360.63	0.171872	3.37303	4	164	0.260017	-1.94332
Q5XHZ0	Trap1	Heat shock protein 75 kDa_ mitochondrial OS=Rattus norvegicus OX=10116 GN=Trap1 PE=1 SV=1	15	13	60.5134	EAHpx	EAN	80689.4	14523.8	14051.7	13273.4	13949.6	0.0452642	4.14456	3	66	12421.4	9029.63	8189.93	7591.51	9308.13	0.231812	3.96886	4	93	1.49865	0.583663
Q5XI77	Anxa11	Annexin OS=Rattus norvegicus OX=10116 GN=Anxa11 PE=1 SV=1	5	4	23.9407	EAN	EAHpx	54502.8	2116.59	1807.34	1855.09	1926.34	0.0864235	3.28473	3	199	4684.9	4074.86	3454.73	3506.73	3930.3	0.146595	3.59443	4	141	0.490125	-1.02878
Q5XIV1	Pgk2	Phosphoglycerate kinase OS=Rattus norvegicus OX=10116 GN=Pgk2 PE=1 SV=1	4	2	16.521	EAHpx	EAN	45409.5	13216.6	17021.7	16561.4	15599.9	0.133128	4.19312	3	58	11243.4	7923.11	4048.33	7197.22	7603.02	0.388359	3.88099	4	109	2.0518	1.03689
Q62669	Hbb-b1	Globin a1 OS=Rattus norvegicus OX=10116 GN=Hbb-b1 PE=1 SV=1	5	3	18.0882	EAN	EAHpx	16079.6	662.937	603.36	627.677	631.325	0.0474486	2.80025	3	245	1566.73	1399.13	1454.93	1226.95	1411.94	0.100325	3.14981	4	194	0.447134	-1.16122
Q62745	Cd81	CD81 antigen OS=Rattus norvegicus OX=10116 GN=Cd81 PE=1 SV=1	3	3	19.5853	EAHpx	EAN	26572.9	4299.16	3843.82	3897.88	4013.62	0.0619779	3.60354	3	151	2769.81	1840.75	810.35	1389.26	1702.54	0.485807	3.2311	4	179	2.35743	1.23721
Q62886	Zfp180	Cys2/His2 zinc finger protein OS=Rattus norvegicus OX=10116 GN=Zfp180 PE=2 SV=1	2	1	13.2522	EAHpx	EAN	75718.5	11642.4	19599.2	18416.6	16552.7	0.259378	4.21887	3	52	14105.4	6756.86	7837.16	6594.06	8823.37	0.403962	3.94563	4	99	1.87601	0.907665
Q62950	Crmp1	Dihydropyrimidinase-related protein 1 OS=Rattus norvegicus OX=10116 GN=Crmp1 PE=1 SV=1	7	5	34.4677	EAN	EAHpx	62538	12831.7	13890.1	13143.1	13288.3	0.0409317	4.12347	3	67	50623.8	35837.3	29697.3	31946.9	37026.4	0.254227	4.56851	4	23	0.358887	-1.4784
Q62952	Dpysl3	Dihydropyrimidinase-related protein 3 OS=Rattus norvegicus OX=10116 GN=Dpysl3 PE=1 SV=2	7	6	36.0588	EAN	EAHpx	62366.6	1192.62	1148.33	1181.3	1174.08	0.0195971	3.0697	3	222	1631.32	1470.7	1621.8	1667.74	1597.89	0.0544933	3.20355	4	187	0.734772	-0.444632
Q63041	A1m	Alpha-1-macroglobulin OS=Rattus norvegicus OX=10116 GN=A1m PE=1 SV=1	8	3	37.2155	EAHpx	EAN	168494	2776.92	4514.19	5223.94	4171.68	0.301785	3.62031	3	128	1440.5	1477.05	1206.72	1282.87	1351.79	0.0948842	3.13091	4	196	3.08605	1.62576
Q63321	Plod1	Procollagen-lysine_2-oxoglutarate 5-dioxygenase 1 OS=Rattus norvegicus OX=10116 GN=Plod1 PE=1 SV=1	17	14	102.443	EAHpx	EAN	84182.6	9280.51	13547.9	13932.2	12253.5	0.210704	4.08826	3	64	1909.42	506.05	636.282	631.099	920.712	0.718879	2.96412	4	206	13.3087	3.7343
Q63377	Atp1b3	Sodium/potassium-transporting ATPase subunit beta-3 OS=Rattus norvegicus OX=10116 GN=Atp1b3 PE=2 SV=1	3	3	16.0288	EAN	EAHpx	32171.9	295.062	346.156	352.269	331.162	0.0948568	2.52004	3	260	1595.31	32.0255	1370.17	1071.85	1017.34	0.679201	3.00747	4	203	0.325518	-1.61919
Q63569	Psmc3	26S proteasome regulatory subunit 6A OS=Rattus norvegicus OX=10116 GN=Psmc3 PE=1 SV=1	9	6	48.3125	EAHpx	EAN	49445.7	4002	3273.25	3841.61	3705.62	0.103339	3.56886	3	153	444.402	278.34	158.273	57.8065	234.705	0.708738	2.37052	4	235	15.7884	3.98079
Q63772	Gas6	Growth arrest-specific protein 6 OS=Rattus norvegicus OX=10116 GN=Gas6 PE=1 SV=1	9	8	51.2662	EAN	EAHpx	76576.8	2377.2	2226.87	2297.02	2300.37	0.0327001	3.3618	3	187	9686.89	8695.09	7257.26	8313.56	8488.2	0.118308	3.92882	4	103	0.271008	-1.8836
Q641Z6	Ehd1	EH domain-containing protein 1 OS=Rattus norvegicus OX=10116 GN=Ehd1 PE=1 SV=1	5	3	28.655	EAHpx	EAN	60659.9	25234.2	24369.5	27760.9	25788.2	0.0683366	4.41142	3	32	18304.3	1091.13	970.704	1192.52	5389.66	1.59755	3.73156	4	128	4.78476	2.25845
Q64230	Mep1a	Meprin A subunit alpha OS=Rattus norvegicus OX=10116 GN=Mep1a PE=1 SV=2	5	3	13.0216	EAN	EAHpx	86263.9	2319.68	1979.7	2015.68	2105.02	0.0887248	3.32326	3	197	2342.46	2619.95	2752.03	2508.64	2555.77	0.0679049	3.40752	4	162	0.823634	-0.279925
Q64542	Atp2b4	Plasma membrane calcium-transporting ATPase 4 OS=Rattus norvegicus OX=10116 GN=Atp2b4 PE=1 SV=1	5	3	20.6179	EAN	EAHpx	134178	317.297	366.317	364.269	349.294	0.079386	2.54319	3	259	3945.82	4505.57	4811.37		4420.92	0.0992869	3.64551	3	138	0.0790095	-3.66183
Q66H89	Cep83	Centrosomal protein of 83 kDa OS=Rattus norvegicus OX=10116 GN=Cep83 PE=2 SV=1	6	5	33.7579	EAN	EAHpx	82137.1	4853.36	4744.02	5010.73	4869.37	0.0275342	3.68747	3	134	9837.01	8519.74	6971.04	8322.65	8412.61	0.139414	3.92493	4	105	0.578818	-0.788819
Q66HD0	Hsp90b1	Endoplasmin OS=Rattus norvegicus OX=10116 GN=Hsp90b1 PE=1 SV=2	13	6	54.5295	EAN	EAHpx	93056.2	18654.3	16986.8	18111.3	17917.4	0.0474662	4.25328	3	54	78966.3	58069.2	52260.5	47265.5	59140.4	0.235628	4.77188	4	11	0.302965	-1.72278
Q66HH8	Anxa5	Annexin OS=Rattus norvegicus OX=10116 GN=Anxa5 PE=1 SV=1	6	6	31.646	EAHpx	EAN	35829.7	3156.65	3671.09	3413.65	3413.8	0.0753466	3.53324	3	159	656.968	577.171	418.336	600.189	563.166	0.181494	2.75064	4	216	6.0618	2.59975
Q68FP1	Gsn	Gelsolin OS=Rattus norvegicus OX=10116 GN=Gsn PE=1 SV=1	5	5	30.9259	EAN	EAHpx	86466.9	10438.5	5213.37	6296.32	7316.06	0.37695	3.86428	3	112	22298.2	16887.4	16652.8	16019.4	17964.5	0.162118	4.25441	4	57	0.407252	-1.29601
Q68FR9	Eef1d	Elongation factor 1-delta OS=Rattus norvegicus OX=10116 GN=Eef1d PE=1 SV=2	4	4	22.8998	EAHpx	EAN	31444.2	1170.67	1037.76	1177.82	1128.75	0.0698854	3.0526	3	223	38.1661	53.3447	36.4813	12.3083	35.0751	0.483733	1.545	4	265	32.1809	5.00813
Q68FS2	Cops4	COP9 signalosome complex subunit 4 OS=Rattus norvegicus OX=10116 GN=Cops4 PE=1 SV=1	4	3	18.2644	EAN	EAHpx	46575.1	2408.75	2458.66	2347.35	2404.92	0.0231835	3.3811	3	186	3101.07	2767.54	2571.67	2994.44	2858.68	0.0827468	3.45617	4	158	0.84127	-0.249358
Q6AXS4	Atp6ap2	Renin receptor OS=Rattus norvegicus OX=10116 GN=Atp6ap2 PE=2 SV=1	5	5	32.0719	EAHpx	EAN	39081.8	25736.1	23435.2	26282.5	25151.3	0.0600782	4.40056	3	34	23651.5	26853.8	20904.7	23700.7	23777.7	0.102264	4.37617	4	44	1.05777	0.0810211
Q6AYE1	Ccz1b	CCZ1 homolog B_ vacuolar protein-trafficking and biogenesis-associated OS=Rattus norvegicus OX=10116 GN=Ccz1b PE=1 SV=1	5	4	22.5033	EAHpx	EAN	32994.8	3552.35	2929.03	3075.68	3185.69	0.1023	3.5032	3	168	1066.15	2377.37	2154.87	1871.35	1867.43	0.306799	3.27125	4	176	1.70592	0.770548
Q6GMN8	Actn1	Actn1 protein OS=Rattus norvegicus OX=10116 GN=Actn1 PE=1 SV=1	9	5	43.9622	EAHpx	EAN	103183	2277	2391.05	2113.37	2260.47	0.0617451	3.3542	3	192	402.631	168.031	78.8895	303.289	238.21	0.601437	2.37696	4	234	9.48941	3.24632
Q6IE52	Mug2	Murinoglobulin-2 OS=Rattus norvegicus OX=10116 GN=Mug2 PE=1 SV=1	8	2	45.9915	EAHpx	EAN	162958	18102.1	18040.9	17802.2	17981.7	0.00881273	4.25483	3	56	2573.79	3471.17	2926.83	2782.13	2938.48	0.130528	3.46812	4	157	6.11939	2.61339
Q6IFX0	Krt25	Keratin_ type I cytoskeletal 25 OS=Rattus norvegicus OX=10116 GN=Krt25 PE=3 SV=1	3	1	30.7276	EAHpx	EAN	49513.8	230.87	659.288	672.179	520.779	0.48226	2.71665	3	242	75.3573	60.1226			67.74	0.159028	1.83085	2	260	7.68792	2.94259
Q6IMZ3	Anxa6	Annexin OS=Rattus norvegicus OX=10116 GN=Anxa6 PE=1 SV=1	23	20	132.701	EAN	EAHpx	76155.5	4282.05	4447.07	4604.39	4444.5	0.0362661	3.64782	3	138	5730.45	6479.49	5313.1	5248.21	5692.81	0.0994782	3.75533	4	125	0.780722	-0.35712
Q6P762	Man2b1	Alpha-mannosidase OS=Rattus norvegicus OX=10116 GN=Man2b1 PE=1 SV=1	3	3	11.8336	EAN	EAHpx	114898	115.761	112.054	97.3671	108.394	0.0897448	2.035	3	271	2258.69	1937.18	1953.16	2156.25	2076.32	0.0757302	3.31729	4	171	0.0522048	-4.25967
Q6P9V9	Tuba1b	Tubulin alpha-1B chain OS=Rattus norvegicus OX=10116 GN=Tuba1b PE=1 SV=1	7	1	53.6248	EAHpx	EAN	50836	26497.3	28950.6	27920.6	27789.5	0.044331	4.44388	3	31	9986.49	6157.65	4782.78	5077.19	6501.03	0.368809	3.81298	4	116	4.27463	2.0958
Q6TXF2	Anxa3	Annexin A3 OS=Rattus norvegicus OX=10116 GN=Anxa3 PE=1 SV=1	4	1	24.9293	EAHpx	EAN	28557	5031.95	6477.3	6407.12	5972.12	0.136463	3.77613	3	111	5703.78	4520.69	1761.75	3609.55	3898.94	0.426491	3.59095	4	142	1.53173	0.615162
Q80ZA3	Serpinf1	Alpha-2 antiplasmin OS=Rattus norvegicus OX=10116 GN=Serpinf1 PE=1 SV=1	13	12	66.1439	EAN	EAHpx	46522.2	6039	5698.77	6041.9	5926.56	0.0332864	3.7728	3	116	29803.3	23646	19588.5	20793.9	23457.9	0.194371	4.37029	4	46	0.252646	-1.98481
Q8R491	Ehd3	EH domain-containing protein 3 OS=Rattus norvegicus OX=10116 GN=Ehd3 PE=1 SV=2	5	3	24.6467	EAN	EAHpx	60848.2	2965.14	2692.38	2919.78	2859.1	0.051119	3.45623	3	172	6992.28	5609.25	4880.77	5766.08	5812.1	0.150764	3.76433	4	122	0.491922	-1.0235
Q8R4I6	Actn3	Actinin alpha 3 OS=Rattus norvegicus OX=10116 GN=Actn3 PE=1 SV=1	7	5	32.7687	EAN	EAHpx	103640	5163.48	5346.65	5264.52	5258.21	0.0174486	3.72084	3	125	58159.1	52477.7	43228.8	48490.7	50589.1	0.12473	4.70406	4	15	0.10394	-3.26618
Q91Y81	Sept2'	Septin-2 OS=Rattus norvegicus OX=10116 GN=Sept2 PE=1 SV=1	8	8	48.8725	EAHpx	EAN	41763.7	1083.6	1375.47	1226.89	1228.65	0.118784	3.08943	3	217	80.3472	113.299	108.231	46.4149	87.0731	0.352972	1.93988	4	255	14.1106	3.81871
Q9JI92	Sdcbp	Syntenin-1 OS=Rattus norvegicus OX=10116 GN=Sdcbp PE=1 SV=1	7	4	60.8522	EAN	EAHpx	32651.5	2908.69	2826.43	2841.84	2858.99	0.0152948	3.45621	3	174	4807.44	4783.52	1169.05	1471.81	3057.96	0.657351	3.48543	4	154	0.934935	-0.0970624
Q9JKC9	Synrg	Synergin gamma OS=Rattus norvegicus OX=10116 GN=Synrg PE=1 SV=3	2	2	10.4809	EAHpx	EAN	142215	5917.55	5528.79	5395.81	5614.05	0.0482928	3.74928	3	123	2223.46	1381.52	1381.28	1399.53	1596.45	0.261892	3.20315	4	188	3.51659	1.81418
Q9QZK5	Htra1	Serine protease HTRA1 OS=Rattus norvegicus OX=10116 GN=Htra1 PE=2 SV=1	9	8	44.9008	EAN	EAHpx	52242.6	6822.38	6525.68	6762.46	6703.51	0.0234046	3.8263	3	105	9962.68	9522.73	8912.98	8621	9254.85	0.0651729	3.96637	4	94	0.724324	-0.465293
Q9R1R4	Tdrd7	Tudor domain-containing protein 7 OS=Rattus norvegicus OX=10116 GN=Tdrd7 PE=1 SV=1	8	6	34.4743	EAN	EAHpx	126907	14179.7	13678	13967.7	13941.8	0.0180629	4.14432	3	62	18748.1	17935.5	16763.6	16052.6	17375	0.069081	4.23992	4	59	0.802406	-0.317595
Q9R237	Mapk8ip1	C-Jun-amino-terminal kinase-interacting protein 1 OS=Rattus norvegicus OX=10116 GN=Mapk8ip1 PE=1 SV=2	3	1	14.0744	EAN	EAHpx	78173.6	2076.17	2101.49	2089.95	2089.2	0.00606793	3.31998	3	193	772.247	4185.36	3947.74	3627.27	3133.15	0.507624	3.49598	4	152	0.666806	-0.584661

## Sheet: expression_matrix
Protein	p-value	Fold Change	Hypoxia 1	Hypoxia 2	Hypoxia 3	Normoxia 1	Normoxia 2	Normoxia 3	Log2FoldChange	Benjamini-Hochberg Adjusted P value	Log10padjvalue	Uniprot_accession
Man2b1	0.00128376	0.0537794	115.761	112.054	97.3671	1937.18	1953.16	2156.25	-4.2168	0.00525562	2.27938	Q6P762
Sned1	0.0072069	0.0861123	792.219	769.61	822.356	7864.12	9508.76	10314.1	-3.53764	0.0149477	1.82543	D3ZNR4
Apoe	0.00106729	0.0969351	8591.53	8370.59	9222.18	95138.7	85603.7	89379.7	-3.36684	0.00478146	2.32044	A0A0G2K151
Actn3	0.00388047	0.109396	5163.48	5346.65	5264.52	52477.7	43228.8	48490.7	-3.19236	0.0106232	1.97375	Q8R4I6
Atp2b4	0.218359	0.112471	317.297	366.317	364.269	4505.57	4811.37	0	-3.15238	0.26297	0.580094	Q64542
Tollip	0.00293125	0.156713	1394.82	1309.49	1312	9101.26	7770.64	8756.53	-2.6738	0.00863947	2.06351	A2RUW1
Ldha	0.00498951	0.172287	7202.82	7074.82	7390.83	46822	38892.2	40055.5	-2.53711	0.0122819	1.91074	P04642
Nefm	0.000160492	0.199226	5676.68	5284.73	5415.6	28225.3	26794.8	27183.2	-2.32752	0.0013827	2.85927	G3V7S2
Tnn	0.00240239	0.201175	23419.2	24392	23598.3	126228	109901	118833	-2.31348	0.00759797	2.1193	D3ZK14
Krt5	3.01396e-07	0.204533	1922.83	1731.57	1810.81	9035.53	8891.54	8793.42	-2.2896	6.7424e-05	4.17119	F7FFV2
Hist1h4b	0.000595201	0.211855	4214.51	4173.04	4044	20378.8	19127.9	19172.7	-2.23885	0.00317441	2.49834	P62804
Krt6a	0.00236082	0.212061	5256.69	5187.11	5117.21	26281.4	23110	23988.7	-2.23745	0.00759797	2.1193	Q4FZU2
Ap2a2	0.00988873	0.22726	16924.7	17690.5	18180.8	87060.1	66251.6	79003.3	-2.13758	0.018459	1.73379	A0A0G2K943
Itih2	0.00106419	0.239792	9354.99	9522.9	9700.38	37801.5	40041.9	41336.1	-2.06015	0.00478146	2.32044	D3ZFH5
Serpinf1	0.00568763	0.277684	6039	5698.77	6041.9	23646	19588.5	20793.9	-1.84848	0.0132711	1.87709	Q80ZA3
Plod3	0.00605582	0.280896	669.243	618.863	553.308	2414.87	1919.9	2220.73	-1.83189	0.0138218	1.85944	Q5U367
Gas6	0.00510816	0.284395	2377.2	2226.87	2297.02	8695.09	7257.26	8313.56	-1.81403	0.0124372	1.90528	Q63772
Rplp0	0.000196127	0.287094	1479.91	1425.95	1396.65	5044.33	5106.02	4836.07	-1.8004	0.00146441	2.83434	P19945
Krt17	0.0213478	0.30344	32346.7	30272.7	32680.4	124430	86653.1	102981	-1.72052	0.0351611	1.45394	A0A0G2K9Q9
Postn	0.00131391	0.30479	4733.25	4895.75	5089.11	16807.4	15152.9	16329	-1.71411	0.00525562	2.27938	A0A097BW25
Tinagl1	0.000121595	0.308405	3282.6	3360.59	3408.23	11098.7	10641.2	10851.7	-1.6971	0.00109988	2.95865	Q4V8N0
Ddx41	0.00240828	0.319439	9899	9467	9846.09	32435.1	28677.3	30335.7	-1.64639	0.00759797	2.1193	B2RYL8
Lgals3bp	0.00205928	0.320186	6887.63	6758.69	7343.28	23338.6	20535.9	21679.9	-1.64302	0.00698906	2.15558	O70513
Cltc	0.00709151	0.328066	13463.9	13508.4	13848.8	46189.6	38553.7	39686.4	-1.60794	0.0149477	1.82543	F1M779
Hspa5	0.00254819	0.330913	9511.51	8652.31	9505.98	30177.3	26364.4	27074.7	-1.59547	0.00781911	2.10684	P06761
Hsp90b1	0.00693157	0.341079	18654.3	16986.8	18111.3	58069.2	52260.5	47265.5	-1.55182	0.0149163	1.82634	Q66HD0
Atp1b3	0.347726	0.401563	295.062	346.156	352.269	32.0255	1370.17	1071.85	-1.3163	0.405681	0.391816	Q63377
Cenpj	0.00602811	0.402938	20441.3	20011.3	19997.8	54209.1	46050.3	49764.6	-1.31137	0.0138218	1.85944	D4A194
Crmp1	0.00720213	0.408947	12831.7	13890.1	13143.1	35837.3	29697.3	31946.9	-1.29001	0.0149477	1.82543	Q62950
Nid1	0.00568736	0.432317	6000.98	5709.12	5878.77	14799.6	12896.3	12989.2	-1.20984	0.0132711	1.87709	F1LM84
Krt2	0.0119841	0.435375	9800.09	4268.72	8862.3	19041.9	18276.8	15351.1	-1.19967	0.0216486	1.66457	A0A0G2JWX4
Gsn	0.0260848	0.442864	10438.5	5213.37	6296.32	16887.4	16652.8	16019.4	-1.17506	0.0412676	1.38439	Q68FP1
Msn	0.00331025	0.448541	6862.79	6674.51	6674.66	15678.5	14024.9	15358.2	-1.15669	0.00950636	2.02199	A0A096MK30
Hbb-b1	0.00610874	0.464094	662.937	603.36	627.677	1399.13	1454.93	1226.95	-1.10751	0.0138218	1.85944	Q62669
Rpsa	0.00671368	0.497925	7180.51	7217.05	7053.38	15514.6	14106.1	13460	-1.006	0.0147438	1.83139	P38983
Prss1	0.0160011	0.517937	3879.4	3628.07	3525.6	7936.76	7107.66	6257.56	-0.949152	0.0277849	1.55619	P00762
Anxa1	0.00805006	0.519546	31698.9	32477.1	32282.7	65990.3	56680.5	62988.9	-0.944678	0.0156801	1.80465	P07150
Ogn	0.0149358	0.520062	622.007	642.926	650.391	1139.82	1165.99	1377.07	-0.943246	0.0265526	1.57589	D3ZVB7
Anxa11	0.0047684	0.523637	2116.59	1807.34	1855.09	4074.86	3454.73	3506.73	-0.933361	0.0120014	1.92077	Q5XI77
Ehd3	0.00690142	0.527635	2965.14	2692.38	2919.78	5609.25	4880.77	5766.08	-0.922387	0.0149163	1.82634	Q8R491
Mapk8ip1	0.00761296	0.532944	2076.17	2101.49	2089.95	4185.36	3947.74	3627.27	-0.907944	0.0152618	1.81639	Q9R237
Eef1a1	0.0470987	0.550395	755.966	695.946	757.55	1059.47	1485.92	1468.93	-0.861461	0.0685073	1.16426	M0R757
Myh11	0.00818937	0.55679	10337.4	10327.6	10053.2	19601	16948.2	18621.1	-0.844796	0.0158139	1.80096	A0A0G2K6S9
Pcdh19	0.000178527	0.559221	2042.42	1987.96	1927.69	3514.72	3672.67	3466.85	-0.83851	0.0013918	2.85642	A0A0G2K8I5
Ezr	0.00909096	0.570922	6100.67	6119.07	6451.3	11438.6	9879.3	11385.4	-0.808635	0.0172574	1.76302	P31977
E2f7	0.000242786	0.572777	8404.25	8152.02	7939.19	14742.9	13856	14167.1	-0.803953	0.00175432	2.75589	D4A4D7
Arhgap18	0.00643703	0.58614	5339.37	5157.84	5096.14	9502.12	8757.66	8343.68	-0.770683	0.0142762	1.84539	F1LXP8
Cep83	0.0219997	0.61344	4853.36	4744.02	5010.73	8519.74	6971.04	8322.65	-0.705007	0.0359703	1.44406	Q66H89
Emilin1	0.000446957	0.615122	4739.41	5413.83	5111.04	8670.13	7909.67	8235.22	-0.701055	0.00278227	2.5556	D3Z9E1
Mfge8	0.0362217	0.615823	11504.1	11508.8	12063.8	21773.7	16811.1	18374.3	-0.699412	0.0537328	1.26976	A0A0G2K506
Pxdn	0.533414	0.657669	1235.29	1129.01	1201.58	184.238	177.181	183.656	-0.604567	0.577221	0.238658	A0A0G2JWB6
Pxdn	0.533414	0.657669	53477.3	49880.6	50422.9	84402	76285	78017.1	-0.604567	0.577221	0.238658	A0A0G2KAH2
Eif3l	0.000978403	0.658971	52734.9	46573.8	50089.9	74321	77417.4	74976.7	-0.601713	0.00456588	2.34048	G3V7G9
Krt8	0.0521936	0.679831	2204.83	2137.71	2366.73	3824.76	3078.47	2965.79	-0.556753	0.0749446	1.12526	Q10758
Eno1	0.113783	0.697204	4156.18	4330.44	4162.51	7404.81	5455.03	5282.8	-0.520347	0.150054	0.823753	M0R5J4
Thbs2	0.00763091	0.730888	3009.79	2631.75	2684.38	4082.14	3760.77	3548.62	-0.452279	0.0152618	1.81639	D4A2G6
Hist1h1c	0.00191227	0.737075	1634.7	1446.86	1578.61	2191.93	2014.04	2116.56	-0.440116	0.00679919	2.16754	A0A0G2K654
Dpysl3	0.0164505	0.739932	1192.62	1148.33	1181.3	1470.7	1621.8	1667.74	-0.434535	0.0280388	1.55224	Q62952
Htra1	0.00751086	0.743273	6822.38	6525.68	6762.46	9522.73	8912.98	8621	-0.428036	0.0152618	1.81639	Q9QZK5
Ldhb	0.00864102	0.74462	2391.52	2360.78	2387.49	3139.7	3095.36	3353.46	-0.425424	0.0165435	1.78137	P42123
Myh9	0.00534033	0.754202	50561.7	44846.1	45626.4	60645.3	63313.9	63038.7	-0.406977	0.0128627	1.89067	G3V6P7
F2	0.164864	0.767046	862.907	563.22	572.263	862.216	794.904	948.185	-0.382614	0.207469	0.683046	G3V843
Pdcd6ip	0.000829156	0.768683	29925	28144.3	29849.2	38721.8	37685	37968.7	-0.379539	0.00422116	2.37457	A0A140TAA4
Cand1	0.0202869	0.769053	1576.31	1572.99	1482.45	1865.22	2004.81	2152.65	-0.378844	0.0339124	1.46964	P97536
Anxa6	0.0838199	0.782446	4282.05	4447.07	4604.39	6479.49	5313.1	5248.21	-0.353936	0.113425	0.945292	Q6IMZ3
Mep1a	0.0207847	0.80134	2319.68	1979.7	2015.68	2619.95	2752.03	2508.64	-0.319514	0.0344872	1.46234	Q64230
Smarcal1	0.16153	0.815717	1750.91	1991.65	2022.12	2077.83	2225.3	2763.88	-0.293859	0.205584	0.687011	B4F769
Tdrd7	0.02598	0.824116	14179.7	13678	13967.7	17935.5	16763.6	16052.6	-0.27908	0.0412676	1.38439	Q9R1R4
Aldoa	0.00496785	0.832482	4904.81	4680.66	5028.25	5829.54	6088.91	5635.97	-0.26451	0.0122819	1.91074	P05065
Serpinh1	0.0263436	0.832533	4832.2	4146.32	4485.66	5603.61	5321.32	5247.63	-0.264421	0.0412676	1.38439	Q5RJR9
Gigyf2	0.393855	0.853576	4341.22	4323.92	4195.94	6308.96	4773.27	3985.07	-0.228408	0.445573	0.351081	A0A096MJI4
Krt10	0.150781	0.85967	20143.8	20617.5	20162.3	26538.5	22439.7	21890.5	-0.218145	0.194109	0.711955	A0A0G2K2V6
Cops4	0.0840558	0.865739	2408.75	2458.66	2347.35	2767.54	2571.67	2994.44	-0.207996	0.113425	0.945292	Q68FS2
Pcolce	0.129669	0.871586	23486	24187.4	23825.9	29690.3	24776.3	27566.9	-0.198285	0.168871	0.772444	Q5RJN2
Hist1h2ba	0.00741994	0.872841	41196.1	38923.2	39391.4	47146.2	45651.2	44124	-0.196208	0.0152483	1.81678	Q00729
Rps3	0.173857	0.874699	3397.85	3558.39	3317.16	4339.21	3496.39	3909.49	-0.193142	0.216999	0.663543	P62909
Slc39a8	0.11388	0.881587	8919.71	9655.77	9065.89	11226.7	9530.5	10597	-0.181825	0.150054	0.823753	Q5FVQ0
Pkm	0.212518	0.907275	6307.47	6559.94	6624.56	7036.34	6585.87	7861.87	-0.140388	0.257319	0.589528	A0A0G2JVG3
Anxa2	0.0229301	0.919601	12435.4	12067.5	12433.6	13436.1	12978.9	13750.9	-0.12092	0.0372199	1.42922	Q07936
Stat3	0.346131	0.936744	7788.82	7512.33	7466.13	7576.18	8931.13	7797.38	-0.0942729	0.405681	0.391816	P52631
Eef2	0.642894	0.943956	5649.35	4221.47	4617.73	4825.35	5874.4	4649	-0.0832081	0.663633	0.178072	P05197
Myh2	0.326777	0.947097	30372.3	27489.7	28296.8	32590.9	29124.2	29256.4	-0.0784153	0.385253	0.414254	G3V6E1
Alb	0.536235	0.954746	1903.92	2148.04	1802.93	2009.87	2215.22	1907.32	-0.0668118	0.577484	0.23846	A0A0G2JSH5
Atic	0.243106	0.95753	53966.3	51731.8	51823.9	57437.3	52512.7	54558.8	-0.0626101	0.289659	0.538113	O35567
Lamb1	0.542114	0.963786	27692.8	25423	26223.6	24928.8	28204	29187.7	-0.0532158	0.578255	0.237881	D3ZQN7
Rps27a-ps28	0.588189	0.97759	5872.6	5608.54	5633	6112.2	5455.46	5938.8	-0.0326983	0.611406	0.21367	F1LU69
Psmb1	0.830131	0.978863	1771.3	1510.25	1707	1950.54	1647.47	1498.25	-0.0308215	0.837609	0.0769585	P18421
Krt75	0.896635	0.988079	2402.08	2261.54	2427.99	2721.73	2392.22	2063.22	-0.0173013	0.900656	0.045441	A0A0H2UHH5
NS5A	0.997041	0.999163	2878.02	1603.27	1822.52	1859.04	2470.28	1979.77	-0.00120801	0.997041	0.00128681	Q4KMA3
A2m	0.74676	1.01969	72198.7	61632.5	68936.5	69715.9	62657.1	66478.8	0.0281348	0.760338	0.118993	P06238
Col6a1	0.37395	1.04451	23813.4	21234.6	23153.2	21724.6	22763.5	20806.9	0.0628263	0.425202	0.371404	D3ZUL3
Atp6ap2	0.539788	1.0559	25736.1	23435.2	26282.5	26853.8	20904.7	23700.7	0.0784718	0.578255	0.237881	Q6AXS4
Vim	0.234766	1.06521	35954.5	34847.6	35764.3	35925.1	32471.6	31646	0.0911377	0.281217	0.550959	G3V8C3
Kb15	0.424785	1.07158	1272.2	1316.83	1399.18	1077.11	1374.94	1269.74	0.0997386	0.47815	0.320436	A0A0G2JVA8
Actb	0.586756	1.09333	34642.9	33755.4	35415.5	40824.6	26611.2	27515.8	0.128734	0.611406	0.21367	A0A0G2K3K2
Col1a2	0.039439	1.09395	40171.9	40512.8	40750.4	38067.5	35525.5	37412.9	0.129549	0.0581206	1.23567	P02466
Lpl	0.116857	1.11162	19320.7	16911.6	17504.6	16604.5	16153.6	15583.2	0.152658	0.153076	0.815092	Q06000
Pfkfb3	0.68773	1.13874	9593.52	7033.32	8475.78	10062.9	8832.25	3149.11	0.187436	0.706659	0.15079	O35552
Prl7a3	0.0266538	1.13907	41274.2	39031.5	39708.1	36662.5	33008.4	35690	0.18786	0.0412676	1.38439	G3V850
Atad3	0.056905	1.1532	27650.9	24284.3	25667.6	23508.1	22994.3	20791.1	0.205641	0.0806754	1.09326	Q3KRE0
Sdcbp	0.771564	1.15524	2908.69	2826.43	2841.84	4783.52	1169.05	1471.81	0.208197	0.782038	0.106772	Q9JI92
Slmap	0.162942	1.15626	10580.2	10825.9	11142.7	10646.3	8256.15	9247.69	0.209467	0.206209	0.685692	P0C219
LOC679894	0.0537826	1.15681	27223.3	26030.9	26718	24467.8	21158.6	23505.1	0.210156	0.0767344	1.11501	F1LZ00
Folh1	0.078792	1.16833	5381.49	4847.39	5246.74	4582.17	3920.23	4743.52	0.224449	0.107618	0.968114	G3V7S0
Dpysl2	0.0494905	1.18633	7746.76	7651.31	7772.55	7082.28	6186.71	6262.29	0.24651	0.0715217	1.14556	P47942
Hist1h2bo	0.1374	1.21398	10722.5	10886.6	11115.8	10351.2	7558.53	9046.97	0.279745	0.177905	0.749813	A0A0G2JXI9
Myh14	0.0748855	1.21638	2721.76	2866.76	3188.53	2082.21	2626.35	2507.18	0.282588	0.103545	0.984869	F1LNF0
Nup155	0.7249	1.21722	6467.68	5971.85	6265.74	10566.7	3051.37	1749.09	0.283595	0.74145	0.129918	F1LS02
Vcp	0.00140888	1.24889	10720.3	10850.9	10338.8	8835.46	8563.46	8151.78	0.320641	0.0054412	2.26431	P46462
Hapln3	0.0347146	1.25052	20770.4	21688.2	21884.3	18935	15639.5	16878.3	0.32253	0.0518404	1.28533	Q5R1X6
Hspa8	0.504947	1.25221	1179.37	1080.23	1356.64	80.7419	71.619	607.033	0.324479	0.557183	0.254002	D4A4S3
Hspa8	0.504947	1.25221	1432.63	1313.57	1220.4	1993.47	1558.85	1743.83	0.324479	0.557183	0.254002	M0RCB1
Cavin1	0.0889929	1.2764	5304.78	5108.67	5502.96	4638.61	3382.06	4449.12	0.35208	0.119368	0.923113	G3V8L9
Eif3f	0.211768	1.28637	758.503	660.471	946.368	494.225	571.038	773.508	0.363307	0.257319	0.589528	D4AC36
Hbb	0.00045025	1.31943	4208.91	3974.42	4111.58	3218.83	2998.51	3101.02	0.399914	0.00278227	2.5556	A0A0G2JSW3
Kif1b	0.00789255	1.33151	21062.3	18705.8	19241.6	15400.6	13996.1	14921.2	0.413059	0.0156454	1.80561	A0A0G2K7Q8
Clu	0.58957	1.33295	3347.09	3498.25	3465.56	3240.88	2579.58	2645.57	0.414627	0.611406	0.21367	A0A0G2KB42
Clu	0.58957	1.33295	30507.5	32095.1	32044.3	24482.6	20908.9	24883.3	0.414627	0.611406	0.21367	G3V836
Tubb2a	0.323155	1.34489	106.257	154.469	127.324	51.5847	99.9999	136.952	0.42749	0.382999	0.416803	P85108
Dscaml1	0.0165228	1.3517	188084	192447	201849	160787	131149	138914	0.434776	0.0280388	1.55224	D3ZPL7
Eef1a2	0.00055095	1.36716	1196.62	1142.43	1213.55	854.777	894.197	849.55	0.451183	0.0030512	2.51553	P62632
Vcl	0.0199475	1.41126	10982.1	11199.9	12167.2	9059.24	6839.16	8440.98	0.496983	0.0335957	1.47372	A0A0G2K8V2
Psmd13	0.00182587	1.43108	2084.17	2275.67	2215	1615.76	1399.89	1578.68	0.5171	0.00659671	2.18067	B0BN93
LOC102553715	0.00409353	1.46551	22929	20649	21626.9	15029.1	14318.3	15145.5	0.551403	0.0109142	1.96201	D4A7W8
Ccz1b	0.0132285	1.49245	3552.35	2929.03	3075.68	2377.37	2154.87	1871.35	0.577687	0.0237055	1.62515	Q6AYE1
Parp8	0.0780684	1.54101	9213.14	9475.28	9503.45	4521.71	5851.79	7920.94	0.623874	0.107284	0.969464	F1M9T2
Hsp90aa1	0.000167784	1.55216	8659.13	8213.34	8673.1	5609.45	5166.56	5682.01	0.634282	0.0013918	2.85642	P82995
Mocos	0.0046319	1.63123	7937.83	7832.59	8245.61	4281.82	5211.07	5229.77	0.70596	0.0117903	1.92848	A0A1W2Q693
Trap1	0.000558478	1.6867	14523.8	14051.7	13273.4	9029.63	8189.93	7591.51	0.754204	0.0030512	2.51553	Q5XHZ0
Kirrel1	0.00121208	1.74995	8741.93	8982.35	8630.16	5124.84	4560.56	5374.72	0.807312	0.00522127	2.28222	A0A0G2JXH3
Tnc	0.00798248	1.76669	74133.6	71225.4	76131.8	49406.8	39299.6	36664.3	0.821047	0.0156801	1.80465	A0A0G2K1L0
Eif4a2	0.00626942	1.76987	709.971	872.659	799.943	502.856	409.572	433.76	0.823641	0.0140435	1.85252	A0A0G2K8B7
GAPDH	0.00393626	1.78418	5757.44	6526.35	6734.34	3832.82	3341.7	3484.8	0.83526	0.0106232	1.97375	A0A0G2K8S2
Ywhaz	0.160442	1.8482	8266.37	4114.55	5229.33	3195.54	2923.3	3409.47	0.886122	0.205366	0.687471	A0A0G2JV65
Tubb5	0.0113078	1.85289	2496.79	2475.27	2419.11	1105.12	1560.77	1323.11	0.889776	0.0205931	1.68628	P69897
Prph	0.00460229	1.88529	30051	31419.8	31416.9	18678	14000.4	16591.4	0.914786	0.0117903	1.92848	F1M7P4
Psmb5	0.0327642	1.95676	818.535	623.145	618.531	341.659	335.927	375.284	0.968465	0.0495891	1.30461	G3V7Q6
Lamc1	0.358509	1.9615	80.1626	89.9921	93.0215	0.899299	1.47124	1.60007	0.971959	0.409725	0.387508	A0A0U1RS20
Lamc1	0.358509	1.9615	17193.4	13738.2	15110.6	8248.95	7607.74	7746.39	0.971959	0.409725	0.387508	F1MAA7
Myh10	0.015375	2.04778	15070	18528.4	18442.3	8373.32	8690.72	8349.16	1.03406	0.0271182	1.56674	G3V9Y1
Rbbp6	0.099365	2.07455	2922.79	1609.74	2032.47	1073.23	1037.95	1053.36	1.0528	0.132487	0.877828	G3V953
Thbs1	0.00316121	2.13276	59083.3	59403.1	60212.3	31651.3	24881.2	27255.1	1.09272	0.00919624	2.03639	M0R979
Fbln2	0.00278369	2.18625	4694.01	5649.69	5627.68	2840.78	2287.48	2177.11	1.12846	0.00837954	2.07678	G3V6X1
Des	0.00335379	2.26291	2634.67	2354.94	2524.55	1402.49	924.315	993.763	1.17818	0.00950948	2.02184	P48675
Zfp180	0.0587089	2.34368	11642.4	19599.2	18416.6	6756.86	7837.16	6594.06	1.22878	0.0821924	1.08517	Q62886
AABR07041089.1-like	0.00392753	2.41715	4125.83	4174.24	4183.14	1820.4	1407.73	1936.3	1.27331	0.0106232	1.97375	D3ZXI2
Pgk2	0.00549343	2.44147	13216.6	17021.7	16561.4	7923.11	4048.33	7197.22	1.28775	0.0130907	1.88304	Q5XIV1
Hnrnph1	1.92722e-05	2.53725	62687.5	60105.9	64078.7	26645.6	23384.1	23621.8	1.34326	0.0006176	3.20929	A0A0G2JTG7
Rtn4	0.000347771	2.55221	796.003	868.616	883.292	278.165	326.854	393.296	1.35175	0.00236063	2.62697	F1LQN3
Mmp19	3.36428e-05	2.58175	4189.89	4150.11	3952.89	1542.65	1537.28	1681.52	1.36835	0.000832873	3.07942	C0M4B0
Tubb4b	0.00936937	2.59481	433.43	443.48	429.123	218.828	123.09	161.407	1.37563	0.0176365	1.75359	G3V7C6
Anxa3	0.0270819	2.66911	2973.11	2966.89	2940.05	0	0	147.479	1.41636	0.0412676	1.38439	P14669
Anxa3	0.0270819	2.66911	5031.95	6477.3	6407.12	4520.69	1761.75	3609.55	1.41636	0.0412676	1.38439	Q6TXF2
Slit2	0.00112722	2.78874	3252.51	3041.13	3207.26	864.075	1275.25	1267.55	1.47961	0.00495093	2.30531	A0A0G2KA49
Jakmip1	0.000422831	2.88143	2916.59	2874.42	3298.84	1271.13	908.432	975.068	1.52678	0.00278227	2.5556	Q3SWS9
Cpe	0.00195376	2.90389	771.008	850.466	956.503	233.737	346.49	307.54	1.53799	0.00683815	2.16506	P15087
LRRGT00176	0.17728	2.91196	942.996	1282.6	1414.71	5.60226	238.391	151.249	1.54199	0.216999	0.663543	A0A096MJ53
LRRGT00176	0.17728	2.91196	17458	17494.7	19297.7	12251.1	4813.27	2420.75	1.54199	0.216999	0.663543	A0A0G2JVY3
Cd81	0.00462489	2.98015	4299.16	3843.82	3897.88	1840.75	810.35	1389.26	1.57538	0.0117903	1.92848	Q62745
Eif3a	4.0856e-05	2.99165	11349.6	12334.9	12083.4	4176.54	3483.76	4295.61	1.58094	0.000832873	3.07942	Q1JU68
Krt73	0.0162565	3.00451	7388.36	5112.26	6949.7	1954.4	2652.62	1866.69	1.58713	0.0280112	1.55267	A0A0G2JXH6
Col1a1	0.000331285	3.04329	12690.8	13825.7	14330	4871.71	3925.13	4624.99	1.60563	0.00231899	2.6347	P02454
A1m	0.057696	3.15508	2776.92	4514.19	5223.94	1477.05	1206.72	1282.87	1.65767	0.0812824	1.09	Q63041
Krt1	8.42294e-06	3.25631	108570	109200	113447	37477.7	31175.4	33062.3	1.70324	0.000377216	3.42341	A0A0G2JST3
Ccdc38	0.000459571	3.28401	6825.52	6684.12	6748.06	2341.36	1978.06	1849.17	1.71546	0.00278227	2.5556	F1LUB9
Mvp	3.86268e-05	3.32064	3844.34	4096.96	3805.82	1091.43	1140.43	1305.75	1.73146	0.000832873	3.07942	A0A140TAE0
Serpine2	7.43937e-06	3.35164	33658.7	35164.7	35614.5	11340.5	10360.5	9459.29	1.74487	0.000377216	3.42341	P07092
Ckb	9.15491e-05	3.39378	3028.79	2775.53	3046.11	1057.68	750.912	799.25	1.76289	0.000976	3.01055	P07335
Myl6	6.69081e-05	3.48452	6561.09	6019.11	5983.19	2093.56	1684.68	1549.15	1.80096	0.000976	3.01055	B2GV99
Mprip	0.0101608	3.48561	799.292	780.222	797.646	338.868	137.591	205.533	1.80141	0.0186671	1.72892	A0A0G2JUR5
Fbln1	0.000122755	3.54991	7462.76	7636.49	7573.13	2379.85	1935.77	2071.11	1.82778	0.00109988	2.95865	D3ZQ25
Acta2	0.000706261	3.91963	8411.19	8065.05	7799.09	2076.98	2016.96	2099.33	1.97072	0.00367913	2.43426	A0A0G2K4M6
Synrg	0.00134934	4.04633	5917.55	5528.79	5395.81	1381.52	1381.28	1399.53	2.01661	0.00530268	2.2755	Q9JKC9
LOC100909441	0.000511481	4.40428	2649.75	2902.87	2750.33	659.567	586.186	639.445	2.13891	0.00301505	2.52071	A0A0H2UHM7
Tuba1b	6.24595e-05	5.2048	26497.3	28950.6	27920.6	6157.65	4782.78	5077.19	2.37984	0.000976	3.01055	Q6P9V9
Tubb6	8.20925e-06	5.74116	1065.68	1042.24	1024.25	200.064	146.423	199.076	2.52134	0.000377216	3.42341	Q4QQV0
Mug2	1.90837e-05	5.87629	18102.1	18040.9	17802.2	3471.17	2926.83	2782.13	2.55491	0.0006176	3.20929	Q6IE52
Gstp1	0.0256261	5.98768	373.294	344.19	297.305	0	0	169.479	2.582	0.0412676	1.38439	P04906
C3	0.00129576	6.0741	63602.9	66978.5	59585.5	10907.6	9785.14	10615.2	2.60267	0.00525562	2.27938	P01026
Anxa5	0.000865007	6.41814	3156.65	3671.09	3413.65	577.171	418.336	600.189	2.68215	0.00430581	2.36594	Q66HH8
Hsp90ab1	0.00414156	6.59983	2423.9	2973.62	3121.58	426.92	310.975	552.911	2.72243	0.0109142	1.96201	A0A0G2K793
Nid2	0.000180188	7.20416	23612	26463.9	25143.4	5628.21	2995.98	1816.91	2.84883	0.0013918	2.85642	B5DFC9
Actr1a	0.00200594	8.42441	741.334	609.68	689.875	0	46.471	195.788	3.07458	0.00691276	2.16035	P85515
LOC297568	0.00280565	8.97954	3898.33	3665.09	4392.68	524.179	402.296	405.007	3.16664	0.00837954	2.07678	A0A0G2K926
Hspa1a	0.00699203	10.3566	867.254	809.194	895.612	248.351	0	0	3.37247	0.0149163	1.82634	P0DMW0
Ehd2	2.4792e-05	11.0627	7137.64	6746.68	6813.04	717.858	643.928	509.122	3.46764	0.0006944	3.15839	Q4V8H8
Npm1	8.74959e-05	11.5589	3889.01	3953.29	3979.16	298.763	252.251	291.776	3.53094	0.000976	3.01055	M0R6Y8
Npm1	8.74959e-05	11.5589	2633.44	3059.87	2633.16	332.423	250.191	317.657	3.53094	0.000976	3.01055	P13084
Suco	0.000118591	12.2894	904.154	776.063	822.177	129.002	26.4669	48.1533	3.61934	0.00109988	2.95865	A0A096MJ80
Actn1	5.05364e-05	12.3251	2277	2391.05	2113.37	168.031	78.8895	303.289	3.62353	0.000942667	3.02564	Q6GMN8
septin2	0.00353808	13.7564	1083.6	1375.47	1226.89	113.299	108.231	46.4149	3.78203	0.00990662	2.00407	Q91Y81
Pgk1	0.0468911	14.3976	412.301	220.885	240.177	21.8369	18.4373	20.3861	3.84776	0.0685073	1.16426	P16617
Plod1	0.0158857	20.7285	9280.51	13547.9	13932.2	506.05	636.282	631.099	4.37354	0.0277849	1.55619	Q63321
Pdia6	0.000105226	22.0858	4409.02	4673.28	4806.78	310.017	141.397	177.455	4.46505	0.00107139	2.97005	A0A0G2JSZ5
Psmc3	0.00214113	22.4847	4002	3273.25	3841.61	278.34	158.273	57.8065	4.49087	0.00715839	2.14518	Q63569
Ehd1	0.00163173	23.7727	25234.2	24369.5	27760.9	1091.13	970.704	1192.52	4.57123	0.00609177	2.21526	Q641Z6
Krt25	0.0719579	25.9859	230.87	659.288	672.179	60.1226	0	0	4.69965	0.100115	0.999499	Q6IFX0
Efemp1	0.0101669	27.0777	3466.25	4657.2	3458.23	245.392	128.269	54.059	4.75903	0.0186671	1.72892	O35568
Sec23a	0.0342512	27.8814	1541.12	804.101	1108.63	78.5886	14.0217	31.2666	4.80123	0.0514917	1.28826	A0A0G2JZM2
Eef1d	0.000945363	33.1548	1170.67	1037.76	1177.82	53.3447	36.4813	12.3083	5.05115	0.00450556	2.34625	Q68FR9
Lox	0.00236346	34.4454	957.886	1220.7	1197.25	98.0054	0	0	5.10624	0.00759797	2.1193	P16636
F13a1	0.00176963	36.2024	2274.22	2650.63	2408.62	66.6325	39.6263	96.3096	5.17802	0.00649832	2.1872	G3V811
LOC498555	8.03169e-05	42.594	578.224	538.241	601.391	0	34.1015	6.22941	5.41258	0.000976	3.01055	D4A4D5
St13	0.00244824	43.1054	352.985	433.079	425.447	0	5.03403	23.0717	5.4298	0.00761674	2.11823	P50503
Dclk2	7.64289e-06	43.7071	1759.65	1780.39	1757.92	38.8977	12.0072	70.3101	5.4498	0.000377216	3.42341	Q5MPA9
Sh3bgrl	0.0012881	44.411	464.858	475.732	534.139	13.0875	1.82548	18.2934	5.47284	0.00525562	2.27938	B5DFD8
Nectin2	0.00147547	49.7215	2715.08	3176.11	3236.72	162.986	7.05941	13.5354	5.6358	0.00560179	2.25167	A0A0G2KA71
Naca	0.000915173	58.3683	47033.6	50627.5	52536.1	1261.54	613.129	698.601	5.86711	0.00445649	2.35101	M0R9L0
H2afy	0.000543496	215.588	2474.68	2471.14	2658.95	19.8108	15.4638	0	7.75213	0.0030512	2.51553	A0A140TAB4
Pygb	6.87857e-05	258.298	14425.1	14179.4	13935.5	63.4822	89.0114	12.1999	8.01289	0.000976	3.01055	P53534

## Sheet: FDR<0.05
Protein	p-value	Fold Change	Hypoxia 1	Hypoxia 2	Hypoxia 3	Normoxia 1	Normoxia 2	Normoxia 3	Log2FoldChange	Benjamini-Hochberg Adjusted P value	Log10padjvalue	Uniprot_accession
Pygb	6.87857e-05	258.298	14425.1	14179.4	13935.5	63.4822	89.0114	12.1999	8.01289	0.000976	3.01055	P53534
H2afy	0.000543496	215.588	2474.68	2471.14	2658.95	19.8108	15.4638	0	7.75213	0.0030512	2.51553	A0A140TAB4
Naca	0.000915173	58.3683	47033.6	50627.5	52536.1	1261.54	613.129	698.601	5.86711	0.00445649	2.35101	M0R9L0
Nectin2	0.00147547	49.7215	2715.08	3176.11	3236.72	162.986	7.05941	13.5354	5.6358	0.00560179	2.25167	A0A0G2KA71
Sh3bgrl	0.0012881	44.411	464.858	475.732	534.139	13.0875	1.82548	18.2934	5.47284	0.00525562	2.27938	B5DFD8
Dclk2	7.64289e-06	43.7071	1759.65	1780.39	1757.92	38.8977	12.0072	70.3101	5.4498	0.000377216	3.42341	Q5MPA9
St13	0.00244824	43.1054	352.985	433.079	425.447	0	5.03403	23.0717	5.4298	0.00761674	2.11823	P50503
LOC498555	8.03169e-05	42.594	578.224	538.241	601.391	0	34.1015	6.22941	5.41258	0.000976	3.01055	D4A4D5
F13a1	0.00176963	36.2024	2274.22	2650.63	2408.62	66.6325	39.6263	96.3096	5.17802	0.00649832	2.1872	G3V811
Lox	0.00236346	34.4454	957.886	1220.7	1197.25	98.0054	0	0	5.10624	0.00759797	2.1193	P16636
Eef1d	0.000945363	33.1548	1170.67	1037.76	1177.82	53.3447	36.4813	12.3083	5.05115	0.00450556	2.34625	Q68FR9
Efemp1	0.0101669	27.0777	3466.25	4657.2	3458.23	245.392	128.269	54.059	4.75903	0.0186671	1.72892	O35568
Ehd1	0.00163173	23.7727	25234.2	24369.5	27760.9	1091.13	970.704	1192.52	4.57123	0.00609177	2.21526	Q641Z6
Psmc3	0.00214113	22.4847	4002	3273.25	3841.61	278.34	158.273	57.8065	4.49087	0.00715839	2.14518	Q63569
Pdia6	0.000105226	22.0858	4409.02	4673.28	4806.78	310.017	141.397	177.455	4.46505	0.00107139	2.97005	A0A0G2JSZ5
Plod1	0.0158857	20.7285	9280.51	13547.9	13932.2	506.05	636.282	631.099	4.37354	0.0277849	1.55619	Q63321
Sept2'	0.00353808	13.7564	1083.6	1375.47	1226.89	113.299	108.231	46.4149	3.78203	0.00990662	2.00407	Q91Y81
Actn1	5.05364e-05	12.3251	2277	2391.05	2113.37	168.031	78.8895	303.289	3.62353	0.000942667	3.02564	Q6GMN8
Suco	0.000118591	12.2894	904.154	776.063	822.177	129.002	26.4669	48.1533	3.61934	0.00109988	2.95865	A0A096MJ80
Npm1	8.74959e-05	11.5589	3889.01	3953.29	3979.16	298.763	252.251	291.776	3.53094	0.000976	3.01055	M0R6Y8
Npm1	8.74959e-05	11.5589	2633.44	3059.87	2633.16	332.423	250.191	317.657	3.53094	0.000976	3.01055	P13084
Ehd2	2.4792e-05	11.0627	7137.64	6746.68	6813.04	717.858	643.928	509.122	3.46764	0.0006944	3.15839	Q4V8H8
Hspa1a	0.00699203	10.3566	867.254	809.194	895.612	248.351	0	0	3.37247	0.0149163	1.82634	P0DMW0
LOC297568	0.00280565	8.97954	3898.33	3665.09	4392.68	524.179	402.296	405.007	3.16664	0.00837954	2.07678	A0A0G2K926
Actr1a	0.00200594	8.42441	741.334	609.68	689.875	0	46.471	195.788	3.07458	0.00691276	2.16035	P85515
Nid2	0.000180188	7.20416	23612	26463.9	25143.4	5628.21	2995.98	1816.91	2.84883	0.0013918	2.85642	B5DFC9
Hsp90ab1	0.00414156	6.59983	2423.9	2973.62	3121.58	426.92	310.975	552.911	2.72243	0.0109142	1.96201	A0A0G2K793
Anxa5	0.000865007	6.41814	3156.65	3671.09	3413.65	577.171	418.336	600.189	2.68215	0.00430581	2.36594	Q66HH8
C3	0.00129576	6.0741	63602.9	66978.5	59585.5	10907.6	9785.14	10615.2	2.60267	0.00525562	2.27938	P01026
Gstp1	0.0256261	5.98768	373.294	344.19	297.305	0	0	169.479	2.582	0.0412676	1.38439	P04906
Mug2	1.90837e-05	5.87629	18102.1	18040.9	17802.2	3471.17	2926.83	2782.13	2.55491	0.0006176	3.20929	Q6IE52
Tubb6	8.20925e-06	5.74116	1065.68	1042.24	1024.25	200.064	146.423	199.076	2.52134	0.000377216	3.42341	Q4QQV0
Tuba1b	6.24595e-05	5.2048	26497.3	28950.6	27920.6	6157.65	4782.78	5077.19	2.37984	0.000976	3.01055	Q6P9V9
LOC100909441	0.000511481	4.40428	2649.75	2902.87	2750.33	659.567	586.186	639.445	2.13891	0.00301505	2.52071	A0A0H2UHM7
Synrg	0.00134934	4.04633	5917.55	5528.79	5395.81	1381.52	1381.28	1399.53	2.01661	0.00530268	2.2755	Q9JKC9
Acta2	0.000706261	3.91963	8411.19	8065.05	7799.09	2076.98	2016.96	2099.33	1.97072	0.00367913	2.43426	A0A0G2K4M6
Fbln1	0.000122755	3.54991	7462.76	7636.49	7573.13	2379.85	1935.77	2071.11	1.82778	0.00109988	2.95865	D3ZQ25
Mprip	0.0101608	3.48561	799.292	780.222	797.646	338.868	137.591	205.533	1.80141	0.0186671	1.72892	A0A0G2JUR5
Myl6	6.69081e-05	3.48452	6561.09	6019.11	5983.19	2093.56	1684.68	1549.15	1.80096	0.000976	3.01055	B2GV99
Ckb	9.15491e-05	3.39378	3028.79	2775.53	3046.11	1057.68	750.912	799.25	1.76289	0.000976	3.01055	P07335
Serpine2	7.43937e-06	3.35164	33658.7	35164.7	35614.5	11340.5	10360.5	9459.29	1.74487	0.000377216	3.42341	P07092
Mvp	3.86268e-05	3.32064	3844.34	4096.96	3805.82	1091.43	1140.43	1305.75	1.73146	0.000832873	3.07942	A0A140TAE0
Ccdc38	0.000459571	3.28401	6825.52	6684.12	6748.06	2341.36	1978.06	1849.17	1.71546	0.00278227	2.5556	F1LUB9
Krt1	8.42294e-06	3.25631	108570	109200	113447	37477.7	31175.4	33062.3	1.70324	0.000377216	3.42341	A0A0G2JST3
Col1a1	0.000331285	3.04329	12690.8	13825.7	14330	4871.71	3925.13	4624.99	1.60563	0.00231899	2.6347	P02454
Krt73	0.0162565	3.00451	7388.36	5112.26	6949.7	1954.4	2652.62	1866.69	1.58713	0.0280112	1.55267	A0A0G2JXH6
Eif3a	4.0856e-05	2.99165	11349.6	12334.9	12083.4	4176.54	3483.76	4295.61	1.58094	0.000832873	3.07942	Q1JU68
Cd81	0.00462489	2.98015	4299.16	3843.82	3897.88	1840.75	810.35	1389.26	1.57538	0.0117903	1.92848	Q62745
Cpe	0.00195376	2.90389	771.008	850.466	956.503	233.737	346.49	307.54	1.53799	0.00683815	2.16506	P15087
Jakmip1	0.000422831	2.88143	2916.59	2874.42	3298.84	1271.13	908.432	975.068	1.52678	0.00278227	2.5556	Q3SWS9
Slit2	0.00112722	2.78874	3252.51	3041.13	3207.26	864.075	1275.25	1267.55	1.47961	0.00495093	2.30531	A0A0G2KA49
Anxa3	0.0270819	2.66911	5031.95	6477.3	6407.12	4520.69	1761.75	3609.55	1.41636	0.0412676	1.38439	Q6TXF2
Anxa3	0.0270819	2.66911	2973.11	2966.89	2940.05	0	0	147.479	1.41636	0.0412676	1.38439	P14669
Tubb4b	0.00936937	2.59481	433.43	443.48	429.123	218.828	123.09	161.407	1.37563	0.0176365	1.75359	G3V7C6
Mmp19	3.36428e-05	2.58175	4189.89	4150.11	3952.89	1542.65	1537.28	1681.52	1.36835	0.000832873	3.07942	C0M4B0
Rtn4	0.000347771	2.55221	796.003	868.616	883.292	278.165	326.854	393.296	1.35175	0.00236063	2.62697	F1LQN3
Hnrnph1	1.92722e-05	2.53725	62687.5	60105.9	64078.7	26645.6	23384.1	23621.8	1.34326	0.0006176	3.20929	A0A0G2JTG7
Pgk2	0.00549343	2.44147	13216.6	17021.7	16561.4	7923.11	4048.33	7197.22	1.28775	0.0130907	1.88304	Q5XIV1
AABR07041089.1-like	0.00392753	2.41715	4125.83	4174.24	4183.14	1820.4	1407.73	1936.3	1.27331	0.0106232	1.97375	D3ZXI2
Des	0.00335379	2.26291	2634.67	2354.94	2524.55	1402.49	924.315	993.763	1.17818	0.00950948	2.02184	P48675
Fbln2	0.00278369	2.18625	4694.01	5649.69	5627.68	2840.78	2287.48	2177.11	1.12846	0.00837954	2.07678	G3V6X1
Thbs1	0.00316121	2.13276	59083.3	59403.1	60212.3	31651.3	24881.2	27255.1	1.09272	0.00919624	2.03639	M0R979
Myh10	0.015375	2.04778	15070	18528.4	18442.3	8373.32	8690.72	8349.16	1.03406	0.0271182	1.56674	G3V9Y1
Psmb5	0.0327642	1.95676	818.535	623.145	618.531	341.659	335.927	375.284	0.968465	0.0495891	1.30461	G3V7Q6
Prph	0.00460229	1.88529	30051	31419.8	31416.9	18678	14000.4	16591.4	0.914786	0.0117903	1.92848	F1M7P4
Tubb5	0.0113078	1.85289	2496.79	2475.27	2419.11	1105.12	1560.77	1323.11	0.889776	0.0205931	1.68628	P69897
GAPDH	0.00393626	1.78418	5757.44	6526.35	6734.34	3832.82	3341.7	3484.8	0.83526	0.0106232	1.97375	A0A0G2K8S2
Eif4a2	0.00626942	1.76987	709.971	872.659	799.943	502.856	409.572	433.76	0.823641	0.0140435	1.85252	A0A0G2K8B7
Tnc	0.00798248	1.76669	74133.6	71225.4	76131.8	49406.8	39299.6	36664.3	0.821047	0.0156801	1.80465	A0A0G2K1L0
Kirrel1	0.00121208	1.74995	8741.93	8982.35	8630.16	5124.84	4560.56	5374.72	0.807312	0.00522127	2.28222	A0A0G2JXH3
Trap1	0.000558478	1.6867	14523.8	14051.7	13273.4	9029.63	8189.93	7591.51	0.754204	0.0030512	2.51553	Q5XHZ0
Mocos	0.0046319	1.63123	7937.83	7832.59	8245.61	4281.82	5211.07	5229.77	0.70596	0.0117903	1.92848	A0A1W2Q693
Hsp90aa1	0.000167784	1.55216	8659.13	8213.34	8673.1	5609.45	5166.56	5682.01	0.634282	0.0013918	2.85642	P82995
Ccz1b	0.0132285	1.49245	3552.35	2929.03	3075.68	2377.37	2154.87	1871.35	0.577687	0.0237055	1.62515	Q6AYE1
LOC102553715	0.00409353	1.46551	22929	20649	21626.9	15029.1	14318.3	15145.5	0.551403	0.0109142	1.96201	D4A7W8
Psmd13	0.00182587	1.43108	2084.17	2275.67	2215	1615.76	1399.89	1578.68	0.5171	0.00659671	2.18067	B0BN93
Vcl	0.0199475	1.41126	10982.1	11199.9	12167.2	9059.24	6839.16	8440.98	0.496983	0.0335957	1.47372	A0A0G2K8V2
Eef1a2	0.00055095	1.36716	1196.62	1142.43	1213.55	854.777	894.197	849.55	0.451183	0.0030512	2.51553	P62632
Dscaml1	0.0165228	1.3517	188084	192447	201849	160787	131149	138914	0.434776	0.0280388	1.55224	D3ZPL7
Kif1b	0.00789255	1.33151	21062.3	18705.8	19241.6	15400.6	13996.1	14921.2	0.413059	0.0156454	1.80561	A0A0G2K7Q8
Hbb	0.00045025	1.31943	4208.91	3974.42	4111.58	3218.83	2998.51	3101.02	0.399914	0.00278227	2.5556	A0A0G2JSW3
Vcp	0.00140888	1.24889	10720.3	10850.9	10338.8	8835.46	8563.46	8151.78	0.320641	0.0054412	2.26431	P46462
Prl7a3	0.0266538	1.13907	41274.2	39031.5	39708.1	36662.5	33008.4	35690	0.18786	0.0412676	1.38439	G3V850
Anxa2	0.0229301	0.919601	12435.4	12067.5	12433.6	13436.1	12978.9	13750.9	-0.12092	0.0372199	1.42922	Q07936
Hist1h2ba	0.00741994	0.872841	41196.1	38923.2	39391.4	47146.2	45651.2	44124	-0.196208	0.0152483	1.81678	Q00729
Serpinh1	0.0263436	0.832533	4832.2	4146.32	4485.66	5603.61	5321.32	5247.63	-0.264421	0.0412676	1.38439	Q5RJR9
Aldoa	0.00496785	0.832482	4904.81	4680.66	5028.25	5829.54	6088.91	5635.97	-0.26451	0.0122819	1.91074	P05065
Tdrd7	0.02598	0.824116	14179.7	13678	13967.7	17935.5	16763.6	16052.6	-0.27908	0.0412676	1.38439	Q9R1R4
Mep1a	0.0207847	0.80134	2319.68	1979.7	2015.68	2619.95	2752.03	2508.64	-0.319514	0.0344872	1.46234	Q64230
Cand1	0.0202869	0.769053	1576.31	1572.99	1482.45	1865.22	2004.81	2152.65	-0.378844	0.0339124	1.46964	P97536
Pdcd6ip	0.000829156	0.768683	29925	28144.3	29849.2	38721.8	37685	37968.7	-0.379539	0.00422116	2.37457	A0A140TAA4
Myh9	0.00534033	0.754202	50561.7	44846.1	45626.4	60645.3	63313.9	63038.7	-0.406977	0.0128627	1.89067	G3V6P7
Ldhb	0.00864102	0.74462	2391.52	2360.78	2387.49	3139.7	3095.36	3353.46	-0.425424	0.0165435	1.78137	P42123
Htra1	0.00751086	0.743273	6822.38	6525.68	6762.46	9522.73	8912.98	8621	-0.428036	0.0152618	1.81639	Q9QZK5
Dpysl3	0.0164505	0.739932	1192.62	1148.33	1181.3	1470.7	1621.8	1667.74	-0.434535	0.0280388	1.55224	Q62952
Hist1h1c	0.00191227	0.737075	1634.7	1446.86	1578.61	2191.93	2014.04	2116.56	-0.440116	0.00679919	2.16754	A0A0G2K654
Thbs2	0.00763091	0.730888	3009.79	2631.75	2684.38	4082.14	3760.77	3548.62	-0.452279	0.0152618	1.81639	D4A2G6
Eif3l	0.000978403	0.658971	52734.9	46573.8	50089.9	74321	77417.4	74976.7	-0.601713	0.00456588	2.34048	G3V7G9
Emilin1	0.000446957	0.615122	4739.41	5413.83	5111.04	8670.13	7909.67	8235.22	-0.701055	0.00278227	2.5556	D3Z9E1
Cep83	0.0219997	0.61344	4853.36	4744.02	5010.73	8519.74	6971.04	8322.65	-0.705007	0.0359703	1.44406	Q66H89
Arhgap18	0.00643703	0.58614	5339.37	5157.84	5096.14	9502.12	8757.66	8343.68	-0.770683	0.0142762	1.84539	F1LXP8
E2f7	0.000242786	0.572777	8404.25	8152.02	7939.19	14742.9	13856	14167.1	-0.803953	0.00175432	2.75589	D4A4D7
Ezr	0.00909096	0.570922	6100.67	6119.07	6451.3	11438.6	9879.3	11385.4	-0.808635	0.0172574	1.76302	P31977
Pcdh19	0.000178527	0.559221	2042.42	1987.96	1927.69	3514.72	3672.67	3466.85	-0.83851	0.0013918	2.85642	A0A0G2K8I5
Myh11	0.00818937	0.55679	10337.4	10327.6	10053.2	19601	16948.2	18621.1	-0.844796	0.0158139	1.80096	A0A0G2K6S9
Mapk8ip1	0.00761296	0.532944	2076.17	2101.49	2089.95	4185.36	3947.74	3627.27	-0.907944	0.0152618	1.81639	Q9R237
Ehd3	0.00690142	0.527635	2965.14	2692.38	2919.78	5609.25	4880.77	5766.08	-0.922387	0.0149163	1.82634	Q8R491
Anxa11	0.0047684	0.523637	2116.59	1807.34	1855.09	4074.86	3454.73	3506.73	-0.933361	0.0120014	1.92077	Q5XI77
Ogn	0.0149358	0.520062	622.007	642.926	650.391	1139.82	1165.99	1377.07	-0.943246	0.0265526	1.57589	D3ZVB7
Anxa1	0.00805006	0.519546	31698.9	32477.1	32282.7	65990.3	56680.5	62988.9	-0.944678	0.0156801	1.80465	P07150
Prss1	0.0160011	0.517937	3879.4	3628.07	3525.6	7936.76	7107.66	6257.56	-0.949152	0.0277849	1.55619	P00762
Rpsa	0.00671368	0.497925	7180.51	7217.05	7053.38	15514.6	14106.1	13460	-1.006	0.0147438	1.83139	P38983
Hbb-b1	0.00610874	0.464094	662.937	603.36	627.677	1399.13	1454.93	1226.95	-1.10751	0.0138218	1.85944	Q62669
Msn	0.00331025	0.448541	6862.79	6674.51	6674.66	15678.5	14024.9	15358.2	-1.15669	0.00950636	2.02199	A0A096MK30
Gsn	0.0260848	0.442864	10438.5	5213.37	6296.32	16887.4	16652.8	16019.4	-1.17506	0.0412676	1.38439	Q68FP1
Krt2	0.0119841	0.435375	9800.09	4268.72	8862.3	19041.9	18276.8	15351.1	-1.19967	0.0216486	1.66457	A0A0G2JWX4
Nid1	0.00568736	0.432317	6000.98	5709.12	5878.77	14799.6	12896.3	12989.2	-1.20984	0.0132711	1.87709	F1LM84
Crmp1	0.00720213	0.408947	12831.7	13890.1	13143.1	35837.3	29697.3	31946.9	-1.29001	0.0149477	1.82543	Q62950
Cenpj	0.00602811	0.402938	20441.3	20011.3	19997.8	54209.1	46050.3	49764.6	-1.31137	0.0138218	1.85944	D4A194
Hsp90b1	0.00693157	0.341079	18654.3	16986.8	18111.3	58069.2	52260.5	47265.5	-1.55182	0.0149163	1.82634	Q66HD0
Hspa5	0.00254819	0.330913	9511.51	8652.31	9505.98	30177.3	26364.4	27074.7	-1.59547	0.00781911	2.10684	P06761
Cltc	0.00709151	0.328066	13463.9	13508.4	13848.8	46189.6	38553.7	39686.4	-1.60794	0.0149477	1.82543	F1M779
Lgals3bp	0.00205928	0.320186	6887.63	6758.69	7343.28	23338.6	20535.9	21679.9	-1.64302	0.00698906	2.15558	O70513
Ddx41	0.00240828	0.319439	9899	9467	9846.09	32435.1	28677.3	30335.7	-1.64639	0.00759797	2.1193	B2RYL8
Tinagl1	0.000121595	0.308405	3282.6	3360.59	3408.23	11098.7	10641.2	10851.7	-1.6971	0.00109988	2.95865	Q4V8N0
Postn	0.00131391	0.30479	4733.25	4895.75	5089.11	16807.4	15152.9	16329	-1.71411	0.00525562	2.27938	A0A097BW25
Krt17	0.0213478	0.30344	32346.7	30272.7	32680.4	124430	86653.1	102981	-1.72052	0.0351611	1.45394	A0A0G2K9Q9
Rplp0	0.000196127	0.287094	1479.91	1425.95	1396.65	5044.33	5106.02	4836.07	-1.8004	0.00146441	2.83434	P19945
Gas6	0.00510816	0.284395	2377.2	2226.87	2297.02	8695.09	7257.26	8313.56	-1.81403	0.0124372	1.90528	Q63772
Plod3	0.00605582	0.280896	669.243	618.863	553.308	2414.87	1919.9	2220.73	-1.83189	0.0138218	1.85944	Q5U367
Serpinf1	0.00568763	0.277684	6039	5698.77	6041.9	23646	19588.5	20793.9	-1.84848	0.0132711	1.87709	Q80ZA3
Itih2	0.00106419	0.239792	9354.99	9522.9	9700.38	37801.5	40041.9	41336.1	-2.06015	0.00478146	2.32044	D3ZFH5
Ap2a2	0.00988873	0.22726	16924.7	17690.5	18180.8	87060.1	66251.6	79003.3	-2.13758	0.018459	1.73379	A0A0G2K943
Krt6a	0.00236082	0.212061	5256.69	5187.11	5117.21	26281.4	23110	23988.7	-2.23745	0.00759797	2.1193	Q4FZU2
Hist1h4b	0.000595201	0.211855	4214.51	4173.04	4044	20378.8	19127.9	19172.7	-2.23885	0.00317441	2.49834	P62804
Krt5	3.01396e-07	0.204533	1922.83	1731.57	1810.81	9035.53	8891.54	8793.42	-2.2896	6.7424e-05	4.17119	F7FFV2
Tnn	0.00240239	0.201175	23419.2	24392	23598.3	126228	109901	118833	-2.31348	0.00759797	2.1193	D3ZK14
Nefm	0.000160492	0.199226	5676.68	5284.73	5415.6	28225.3	26794.8	27183.2	-2.32752	0.0013827	2.85927	G3V7S2
Ldha	0.00498951	0.172287	7202.82	7074.82	7390.83	46822	38892.2	40055.5	-2.53711	0.0122819	1.91074	P04642
Tollip	0.00293125	0.156713	1394.82	1309.49	1312	9101.26	7770.64	8756.53	-2.6738	0.00863947	2.06351	A2RUW1
Actn3	0.00388047	0.109396	5163.48	5346.65	5264.52	52477.7	43228.8	48490.7	-3.19236	0.0106232	1.97375	Q8R4I6
Apoe	0.00106729	0.0969351	8591.53	8370.59	9222.18	95138.7	85603.7	89379.7	-3.36684	0.00478146	2.32044	A0A0G2K151
Sned1	0.0072069	0.0861123	792.219	769.61	822.356	7864.12	9508.76	10314.1	-3.53764	0.0149477	1.82543	D3ZNR4
Man2b1	0.00128376	0.0537794	115.761	112.054	97.3671	1937.18	1953.16	2156.25	-4.2168	0.00525562	2.27938	Q6P762

## Sheet: FDR<0.05 upregulated
Protein	p-value	Fold Change	Hypoxia 1	Hypoxia 2	Hypoxia 3	Normoxia 1	Normoxia 2	Normoxia 3	Log2FoldChange	Benjamini-Hochberg Adjusted P value	Log10padjvalue	Uniprot_accession
Pygb	6.87857e-05	258.298	14425.1	14179.4	13935.5	63.4822	89.0114	12.1999	8.01289	0.000976	3.01055	P53534
H2afy	0.000543496	215.588	2474.68	2471.14	2658.95	19.8108	15.4638	0	7.75213	0.0030512	2.51553	A0A140TAB4
Naca	0.000915173	58.3683	47033.6	50627.5	52536.1	1261.54	613.129	698.601	5.86711	0.00445649	2.35101	M0R9L0
Nectin2	0.00147547	49.7215	2715.08	3176.11	3236.72	162.986	7.05941	13.5354	5.6358	0.00560179	2.25167	A0A0G2KA71
Sh3bgrl	0.0012881	44.411	464.858	475.732	534.139	13.0875	1.82548	18.2934	5.47284	0.00525562	2.27938	B5DFD8
Dclk2	7.64289e-06	43.7071	1759.65	1780.39	1757.92	38.8977	12.0072	70.3101	5.4498	0.000377216	3.42341	Q5MPA9
St13	0.00244824	43.1054	352.985	433.079	425.447	0	5.03403	23.0717	5.4298	0.00761674	2.11823	P50503
LOC498555	8.03169e-05	42.594	578.224	538.241	601.391	0	34.1015	6.22941	5.41258	0.000976	3.01055	D4A4D5
F13a1	0.00176963	36.2024	2274.22	2650.63	2408.62	66.6325	39.6263	96.3096	5.17802	0.00649832	2.1872	G3V811
Lox	0.00236346	34.4454	957.886	1220.7	1197.25	98.0054	0	0	5.10624	0.00759797	2.1193	P16636
Eef1d	0.000945363	33.1548	1170.67	1037.76	1177.82	53.3447	36.4813	12.3083	5.05115	0.00450556	2.34625	Q68FR9
Efemp1	0.0101669	27.0777	3466.25	4657.2	3458.23	245.392	128.269	54.059	4.75903	0.0186671	1.72892	O35568
Ehd1	0.00163173	23.7727	25234.2	24369.5	27760.9	1091.13	970.704	1192.52	4.57123	0.00609177	2.21526	Q641Z6
Psmc3	0.00214113	22.4847	4002	3273.25	3841.61	278.34	158.273	57.8065	4.49087	0.00715839	2.14518	Q63569
Pdia6	0.000105226	22.0858	4409.02	4673.28	4806.78	310.017	141.397	177.455	4.46505	0.00107139	2.97005	A0A0G2JSZ5
Plod1	0.0158857	20.7285	9280.51	13547.9	13932.2	506.05	636.282	631.099	4.37354	0.0277849	1.55619	Q63321
Sept2'	0.00353808	13.7564	1083.6	1375.47	1226.89	113.299	108.231	46.4149	3.78203	0.00990662	2.00407	Q91Y81
Actn1	5.05364e-05	12.3251	2277	2391.05	2113.37	168.031	78.8895	303.289	3.62353	0.000942667	3.02564	Q6GMN8
Suco	0.000118591	12.2894	904.154	776.063	822.177	129.002	26.4669	48.1533	3.61934	0.00109988	2.95865	A0A096MJ80
Npm1	8.74959e-05	11.5589	3889.01	3953.29	3979.16	298.763	252.251	291.776	3.53094	0.000976	3.01055	M0R6Y8
Npm1	8.74959e-05	11.5589	2633.44	3059.87	2633.16	332.423	250.191	317.657	3.53094	0.000976	3.01055	P13084
Ehd2	2.4792e-05	11.0627	7137.64	6746.68	6813.04	717.858	643.928	509.122	3.46764	0.0006944	3.15839	Q4V8H8
Hspa1a	0.00699203	10.3566	867.254	809.194	895.612	248.351	0	0	3.37247	0.0149163	1.82634	P0DMW0
LOC297568	0.00280565	8.97954	3898.33	3665.09	4392.68	524.179	402.296	405.007	3.16664	0.00837954	2.07678	A0A0G2K926
Actr1a	0.00200594	8.42441	741.334	609.68	689.875	0	46.471	195.788	3.07458	0.00691276	2.16035	P85515
Nid2	0.000180188	7.20416	23612	26463.9	25143.4	5628.21	2995.98	1816.91	2.84883	0.0013918	2.85642	B5DFC9
Hsp90ab1	0.00414156	6.59983	2423.9	2973.62	3121.58	426.92	310.975	552.911	2.72243	0.0109142	1.96201	A0A0G2K793
Anxa5	0.000865007	6.41814	3156.65	3671.09	3413.65	577.171	418.336	600.189	2.68215	0.00430581	2.36594	Q66HH8
C3	0.00129576	6.0741	63602.9	66978.5	59585.5	10907.6	9785.14	10615.2	2.60267	0.00525562	2.27938	P01026
Gstp1	0.0256261	5.98768	373.294	344.19	297.305	0	0	169.479	2.582	0.0412676	1.38439	P04906
Mug2	1.90837e-05	5.87629	18102.1	18040.9	17802.2	3471.17	2926.83	2782.13	2.55491	0.0006176	3.20929	Q6IE52
Tubb6	8.20925e-06	5.74116	1065.68	1042.24	1024.25	200.064	146.423	199.076	2.52134	0.000377216	3.42341	Q4QQV0
Tuba1b	6.24595e-05	5.2048	26497.3	28950.6	27920.6	6157.65	4782.78	5077.19	2.37984	0.000976	3.01055	Q6P9V9
LOC100909441	0.000511481	4.40428	2649.75	2902.87	2750.33	659.567	586.186	639.445	2.13891	0.00301505	2.52071	A0A0H2UHM7
Synrg	0.00134934	4.04633	5917.55	5528.79	5395.81	1381.52	1381.28	1399.53	2.01661	0.00530268	2.2755	Q9JKC9
Acta2	0.000706261	3.91963	8411.19	8065.05	7799.09	2076.98	2016.96	2099.33	1.97072	0.00367913	2.43426	A0A0G2K4M6
Fbln1	0.000122755	3.54991	7462.76	7636.49	7573.13	2379.85	1935.77	2071.11	1.82778	0.00109988	2.95865	D3ZQ25
Mprip	0.0101608	3.48561	799.292	780.222	797.646	338.868	137.591	205.533	1.80141	0.0186671	1.72892	A0A0G2JUR5
Myl6	6.69081e-05	3.48452	6561.09	6019.11	5983.19	2093.56	1684.68	1549.15	1.80096	0.000976	3.01055	B2GV99
Ckb	9.15491e-05	3.39378	3028.79	2775.53	3046.11	1057.68	750.912	799.25	1.76289	0.000976	3.01055	P07335
Serpine2	7.43937e-06	3.35164	33658.7	35164.7	35614.5	11340.5	10360.5	9459.29	1.74487	0.000377216	3.42341	P07092
Mvp	3.86268e-05	3.32064	3844.34	4096.96	3805.82	1091.43	1140.43	1305.75	1.73146	0.000832873	3.07942	A0A140TAE0
Ccdc38	0.000459571	3.28401	6825.52	6684.12	6748.06	2341.36	1978.06	1849.17	1.71546	0.00278227	2.5556	F1LUB9
Krt1	8.42294e-06	3.25631	108570	109200	113447	37477.7	31175.4	33062.3	1.70324	0.000377216	3.42341	A0A0G2JST3
Col1a1	0.000331285	3.04329	12690.8	13825.7	14330	4871.71	3925.13	4624.99	1.60563	0.00231899	2.6347	P02454
Krt73	0.0162565	3.00451	7388.36	5112.26	6949.7	1954.4	2652.62	1866.69	1.58713	0.0280112	1.55267	A0A0G2JXH6
Eif3a	4.0856e-05	2.99165	11349.6	12334.9	12083.4	4176.54	3483.76	4295.61	1.58094	0.000832873	3.07942	Q1JU68
Cd81	0.00462489	2.98015	4299.16	3843.82	3897.88	1840.75	810.35	1389.26	1.57538	0.0117903	1.92848	Q62745
Cpe	0.00195376	2.90389	771.008	850.466	956.503	233.737	346.49	307.54	1.53799	0.00683815	2.16506	P15087
Jakmip1	0.000422831	2.88143	2916.59	2874.42	3298.84	1271.13	908.432	975.068	1.52678	0.00278227	2.5556	Q3SWS9
Slit2	0.00112722	2.78874	3252.51	3041.13	3207.26	864.075	1275.25	1267.55	1.47961	0.00495093	2.30531	A0A0G2KA49
Anxa3	0.0270819	2.66911	5031.95	6477.3	6407.12	4520.69	1761.75	3609.55	1.41636	0.0412676	1.38439	Q6TXF2
Anxa3	0.0270819	2.66911	2973.11	2966.89	2940.05	0	0	147.479	1.41636	0.0412676	1.38439	P14669
Tubb4b	0.00936937	2.59481	433.43	443.48	429.123	218.828	123.09	161.407	1.37563	0.0176365	1.75359	G3V7C6
Mmp19	3.36428e-05	2.58175	4189.89	4150.11	3952.89	1542.65	1537.28	1681.52	1.36835	0.000832873	3.07942	C0M4B0
Rtn4	0.000347771	2.55221	796.003	868.616	883.292	278.165	326.854	393.296	1.35175	0.00236063	2.62697	F1LQN3
Hnrnph1	1.92722e-05	2.53725	62687.5	60105.9	64078.7	26645.6	23384.1	23621.8	1.34326	0.0006176	3.20929	A0A0G2JTG7
Pgk2	0.00549343	2.44147	13216.6	17021.7	16561.4	7923.11	4048.33	7197.22	1.28775	0.0130907	1.88304	Q5XIV1
AABR07041089.1-like	0.00392753	2.41715	4125.83	4174.24	4183.14	1820.4	1407.73	1936.3	1.27331	0.0106232	1.97375	D3ZXI2
Des	0.00335379	2.26291	2634.67	2354.94	2524.55	1402.49	924.315	993.763	1.17818	0.00950948	2.02184	P48675
Fbln2	0.00278369	2.18625	4694.01	5649.69	5627.68	2840.78	2287.48	2177.11	1.12846	0.00837954	2.07678	G3V6X1
Thbs1	0.00316121	2.13276	59083.3	59403.1	60212.3	31651.3	24881.2	27255.1	1.09272	0.00919624	2.03639	M0R979
Myh10	0.015375	2.04778	15070	18528.4	18442.3	8373.32	8690.72	8349.16	1.03406	0.0271182	1.56674	G3V9Y1
Psmb5	0.0327642	1.95676	818.535	623.145	618.531	341.659	335.927	375.284	0.968465	0.0495891	1.30461	G3V7Q6
Prph	0.00460229	1.88529	30051	31419.8	31416.9	18678	14000.4	16591.4	0.914786	0.0117903	1.92848	F1M7P4
Tubb5	0.0113078	1.85289	2496.79	2475.27	2419.11	1105.12	1560.77	1323.11	0.889776	0.0205931	1.68628	P69897
GAPDH	0.00393626	1.78418	5757.44	6526.35	6734.34	3832.82	3341.7	3484.8	0.83526	0.0106232	1.97375	A0A0G2K8S2
Eif4a2	0.00626942	1.76987	709.971	872.659	799.943	502.856	409.572	433.76	0.823641	0.0140435	1.85252	A0A0G2K8B7
Tnc	0.00798248	1.76669	74133.6	71225.4	76131.8	49406.8	39299.6	36664.3	0.821047	0.0156801	1.80465	A0A0G2K1L0
Kirrel1	0.00121208	1.74995	8741.93	8982.35	8630.16	5124.84	4560.56	5374.72	0.807312	0.00522127	2.28222	A0A0G2JXH3
Trap1	0.000558478	1.6867	14523.8	14051.7	13273.4	9029.63	8189.93	7591.51	0.754204	0.0030512	2.51553	Q5XHZ0
Mocos	0.0046319	1.63123	7937.83	7832.59	8245.61	4281.82	5211.07	5229.77	0.70596	0.0117903	1.92848	A0A1W2Q693
Hsp90aa1	0.000167784	1.55216	8659.13	8213.34	8673.1	5609.45	5166.56	5682.01	0.634282	0.0013918	2.85642	P82995
Ccz1b	0.0132285	1.49245	3552.35	2929.03	3075.68	2377.37	2154.87	1871.35	0.577687	0.0237055	1.62515	Q6AYE1
LOC102553715	0.00409353	1.46551	22929	20649	21626.9	15029.1	14318.3	15145.5	0.551403	0.0109142	1.96201	D4A7W8
Psmd13	0.00182587	1.43108	2084.17	2275.67	2215	1615.76	1399.89	1578.68	0.5171	0.00659671	2.18067	B0BN93
Vcl	0.0199475	1.41126	10982.1	11199.9	12167.2	9059.24	6839.16	8440.98	0.496983	0.0335957	1.47372	A0A0G2K8V2
Eef1a2	0.00055095	1.36716	1196.62	1142.43	1213.55	854.777	894.197	849.55	0.451183	0.0030512	2.51553	P62632
Dscaml1	0.0165228	1.3517	188084	192447	201849	160787	131149	138914	0.434776	0.0280388	1.55224	D3ZPL7
Kif1b	0.00789255	1.33151	21062.3	18705.8	19241.6	15400.6	13996.1	14921.2	0.413059	0.0156454	1.80561	A0A0G2K7Q8
Hbb	0.00045025	1.31943	4208.91	3974.42	4111.58	3218.83	2998.51	3101.02	0.399914	0.00278227	2.5556	A0A0G2JSW3
Vcp	0.00140888	1.24889	10720.3	10850.9	10338.8	8835.46	8563.46	8151.78	0.320641	0.0054412	2.26431	P46462
Prl7a3	0.0266538	1.13907	41274.2	39031.5	39708.1	36662.5	33008.4	35690	0.18786	0.0412676	1.38439	G3V850

## Sheet: FDR<0.05 downregulated
Protein	p-value	Fold Change	Hypoxia 1	Hypoxia 2	Hypoxia 3	Normoxia 1	Normoxia 2	Normoxia 3	Log2FoldChange	Benjamini-Hochberg Adjusted P value	Log10padjvalue	Uniprot_accession
Anxa2	0.0229301	0.919601	12435.4	12067.5	12433.6	13436.1	12978.9	13750.9	-0.12092	0.0372199	1.42922	Q07936
Hist1h2ba	0.00741994	0.872841	41196.1	38923.2	39391.4	47146.2	45651.2	44124	-0.196208	0.0152483	1.81678	Q00729
Serpinh1	0.0263436	0.832533	4832.2	4146.32	4485.66	5603.61	5321.32	5247.63	-0.264421	0.0412676	1.38439	Q5RJR9
Aldoa	0.00496785	0.832482	4904.81	4680.66	5028.25	5829.54	6088.91	5635.97	-0.26451	0.0122819	1.91074	P05065
Tdrd7	0.02598	0.824116	14179.7	13678	13967.7	17935.5	16763.6	16052.6	-0.27908	0.0412676	1.38439	Q9R1R4
Mep1a	0.0207847	0.80134	2319.68	1979.7	2015.68	2619.95	2752.03	2508.64	-0.319514	0.0344872	1.46234	Q64230
Cand1	0.0202869	0.769053	1576.31	1572.99	1482.45	1865.22	2004.81	2152.65	-0.378844	0.0339124	1.46964	P97536
Pdcd6ip	0.000829156	0.768683	29925	28144.3	29849.2	38721.8	37685	37968.7	-0.379539	0.00422116	2.37457	A0A140TAA4
Myh9	0.00534033	0.754202	50561.7	44846.1	45626.4	60645.3	63313.9	63038.7	-0.406977	0.0128627	1.89067	G3V6P7
Ldhb	0.00864102	0.74462	2391.52	2360.78	2387.49	3139.7	3095.36	3353.46	-0.425424	0.0165435	1.78137	P42123
Htra1	0.00751086	0.743273	6822.38	6525.68	6762.46	9522.73	8912.98	8621	-0.428036	0.0152618	1.81639	Q9QZK5
Dpysl3	0.0164505	0.739932	1192.62	1148.33	1181.3	1470.7	1621.8	1667.74	-0.434535	0.0280388	1.55224	Q62952
Hist1h1c	0.00191227	0.737075	1634.7	1446.86	1578.61	2191.93	2014.04	2116.56	-0.440116	0.00679919	2.16754	A0A0G2K654
Thbs2	0.00763091	0.730888	3009.79	2631.75	2684.38	4082.14	3760.77	3548.62	-0.452279	0.0152618	1.81639	D4A2G6
Eif3l	0.000978403	0.658971	52734.9	46573.8	50089.9	74321	77417.4	74976.7	-0.601713	0.00456588	2.34048	G3V7G9
Emilin1	0.000446957	0.615122	4739.41	5413.83	5111.04	8670.13	7909.67	8235.22	-0.701055	0.00278227	2.5556	D3Z9E1
Cep83	0.0219997	0.61344	4853.36	4744.02	5010.73	8519.74	6971.04	8322.65	-0.705007	0.0359703	1.44406	Q66H89
Arhgap18	0.00643703	0.58614	5339.37	5157.84	5096.14	9502.12	8757.66	8343.68	-0.770683	0.0142762	1.84539	F1LXP8
E2f7	0.000242786	0.572777	8404.25	8152.02	7939.19	14742.9	13856	14167.1	-0.803953	0.00175432	2.75589	D4A4D7
Ezr	0.00909096	0.570922	6100.67	6119.07	6451.3	11438.6	9879.3	11385.4	-0.808635	0.0172574	1.76302	P31977
Pcdh19	0.000178527	0.559221	2042.42	1987.96	1927.69	3514.72	3672.67	3466.85	-0.83851	0.0013918	2.85642	A0A0G2K8I5
Myh11	0.00818937	0.55679	10337.4	10327.6	10053.2	19601	16948.2	18621.1	-0.844796	0.0158139	1.80096	A0A0G2K6S9
Mapk8ip1	0.00761296	0.532944	2076.17	2101.49	2089.95	4185.36	3947.74	3627.27	-0.907944	0.0152618	1.81639	Q9R237
Ehd3	0.00690142	0.527635	2965.14	2692.38	2919.78	5609.25	4880.77	5766.08	-0.922387	0.0149163	1.82634	Q8R491
Anxa11	0.0047684	0.523637	2116.59	1807.34	1855.09	4074.86	3454.73	3506.73	-0.933361	0.0120014	1.92077	Q5XI77
Ogn	0.0149358	0.520062	622.007	642.926	650.391	1139.82	1165.99	1377.07	-0.943246	0.0265526	1.57589	D3ZVB7
Anxa1	0.00805006	0.519546	31698.9	32477.1	32282.7	65990.3	56680.5	62988.9	-0.944678	0.0156801	1.80465	P07150
Prss1	0.0160011	0.517937	3879.4	3628.07	3525.6	7936.76	7107.66	6257.56	-0.949152	0.0277849	1.55619	P00762
Rpsa	0.00671368	0.497925	7180.51	7217.05	7053.38	15514.6	14106.1	13460	-1.006	0.0147438	1.83139	P38983
Hbb-b1	0.00610874	0.464094	662.937	603.36	627.677	1399.13	1454.93	1226.95	-1.10751	0.0138218	1.85944	Q62669
Msn	0.00331025	0.448541	6862.79	6674.51	6674.66	15678.5	14024.9	15358.2	-1.15669	0.00950636	2.02199	A0A096MK30
Gsn	0.0260848	0.442864	10438.5	5213.37	6296.32	16887.4	16652.8	16019.4	-1.17506	0.0412676	1.38439	Q68FP1
Krt2	0.0119841	0.435375	9800.09	4268.72	8862.3	19041.9	18276.8	15351.1	-1.19967	0.0216486	1.66457	A0A0G2JWX4
Nid1	0.00568736	0.432317	6000.98	5709.12	5878.77	14799.6	12896.3	12989.2	-1.20984	0.0132711	1.87709	F1LM84
Crmp1	0.00720213	0.408947	12831.7	13890.1	13143.1	35837.3	29697.3	31946.9	-1.29001	0.0149477	1.82543	Q62950
Cenpj	0.00602811	0.402938	20441.3	20011.3	19997.8	54209.1	46050.3	49764.6	-1.31137	0.0138218	1.85944	D4A194
Hsp90b1	0.00693157	0.341079	18654.3	16986.8	18111.3	58069.2	52260.5	47265.5	-1.55182	0.0149163	1.82634	Q66HD0
Hspa5	0.00254819	0.330913	9511.51	8652.31	9505.98	30177.3	26364.4	27074.7	-1.59547	0.00781911	2.10684	P06761
Cltc	0.00709151	0.328066	13463.9	13508.4	13848.8	46189.6	38553.7	39686.4	-1.60794	0.0149477	1.82543	F1M779
Lgals3bp	0.00205928	0.320186	6887.63	6758.69	7343.28	23338.6	20535.9	21679.9	-1.64302	0.00698906	2.15558	O70513
Ddx41	0.00240828	0.319439	9899	9467	9846.09	32435.1	28677.3	30335.7	-1.64639	0.00759797	2.1193	B2RYL8
Tinagl1	0.000121595	0.308405	3282.6	3360.59	3408.23	11098.7	10641.2	10851.7	-1.6971	0.00109988	2.95865	Q4V8N0
Postn	0.00131391	0.30479	4733.25	4895.75	5089.11	16807.4	15152.9	16329	-1.71411	0.00525562	2.27938	A0A097BW25
Krt17	0.0213478	0.30344	32346.7	30272.7	32680.4	124430	86653.1	102981	-1.72052	0.0351611	1.45394	A0A0G2K9Q9
Rplp0	0.000196127	0.287094	1479.91	1425.95	1396.65	5044.33	5106.02	4836.07	-1.8004	0.00146441	2.83434	P19945
Gas6	0.00510816	0.284395	2377.2	2226.87	2297.02	8695.09	7257.26	8313.56	-1.81403	0.0124372	1.90528	Q63772
Plod3	0.00605582	0.280896	669.243	618.863	553.308	2414.87	1919.9	2220.73	-1.83189	0.0138218	1.85944	Q5U367
Serpinf1	0.00568763	0.277684	6039	5698.77	6041.9	23646	19588.5	20793.9	-1.84848	0.0132711	1.87709	Q80ZA3
Itih2	0.00106419	0.239792	9354.99	9522.9	9700.38	37801.5	40041.9	41336.1	-2.06015	0.00478146	2.32044	D3ZFH5
Ap2a2	0.00988873	0.22726	16924.7	17690.5	18180.8	87060.1	66251.6	79003.3	-2.13758	0.018459	1.73379	A0A0G2K943
Krt6a	0.00236082	0.212061	5256.69	5187.11	5117.21	26281.4	23110	23988.7	-2.23745	0.00759797	2.1193	Q4FZU2
Hist1h4b	0.000595201	0.211855	4214.51	4173.04	4044	20378.8	19127.9	19172.7	-2.23885	0.00317441	2.49834	P62804
Krt5	3.01396e-07	0.204533	1922.83	1731.57	1810.81	9035.53	8891.54	8793.42	-2.2896	6.7424e-05	4.17119	F7FFV2
Tnn	0.00240239	0.201175	23419.2	24392	23598.3	126228	109901	118833	-2.31348	0.00759797	2.1193	D3ZK14
Nefm	0.000160492	0.199226	5676.68	5284.73	5415.6	28225.3	26794.8	27183.2	-2.32752	0.0013827	2.85927	G3V7S2
Ldha	0.00498951	0.172287	7202.82	7074.82	7390.83	46822	38892.2	40055.5	-2.53711	0.0122819	1.91074	P04642
Tollip	0.00293125	0.156713	1394.82	1309.49	1312	9101.26	7770.64	8756.53	-2.6738	0.00863947	2.06351	A2RUW1
Actn3	0.00388047	0.109396	5163.48	5346.65	5264.52	52477.7	43228.8	48490.7	-3.19236	0.0106232	1.97375	Q8R4I6
Apoe	0.00106729	0.0969351	8591.53	8370.59	9222.18	95138.7	85603.7	89379.7	-3.36684	0.00478146	2.32044	A0A0G2K151
Sned1	0.0072069	0.0861123	792.219	769.61	822.356	7864.12	9508.76	10314.1	-3.53764	0.0149477	1.82543	D3ZNR4
Man2b1	0.00128376	0.0537794	115.761	112.054	97.3671	1937.18	1953.16	2156.25	-4.2168	0.00525562	2.27938	Q6P762

## Sheet: exosome markers
Deng & Miller (2019)	Jeppesen et al. (2019)	Kowal et al. (2016)	This study
10.1080/01478885.2019.1646984	10.1016/j.cell.2019.02.029	10.1073/pnas.1521230113	A1M
PDCD6IP	CD9	ACTN4	A2M
CD9	CD81	ACTN1	AABR07041089.1-LIKE
CD63	CD63	HSP90B1	ACTA2
CD81	ANXA2	IMMT	ACTB
HSPA1A	ANXA5	MVP	ACTN1
HSP90AA1	TSG101	EEF2	ACTN3
TSG101	SDCBP	ACTB	ACTR1A
ANXA1	PDCD6IP	TUBB	ALB
ANXA2	YWHAZ	EZR	ALDOA
ANXA5	YWHAE	MSN	ANXA1
FLOT1	HSPA8	HSPA8	ANXA11
FLOT2	EEF1A1	HSP90B1	ANXA2
ICAM1	ALDOA	HSPA1A	ANXA3
THBS1	ENO1	FLOT1	ANXA5
POSTN	LADH	ANXA2	ANXA6
FN1		GAPDH	AP2A2
		TSG101	APOE
		CD63	ARHGAP18
		CD9	ATAD3
		CD81	ATIC
		ANXA11	ATP1B3
		ADAM10	ATP2B4
		EHD4	ATP6AP2
		HLA-DRB1	C3
		HLA-DRA	CAND1
			CAVIN1
			CCDC38
			CCZ1B
			CD81
			CENPJ
			CEP83
			CKB
			CLTC
			CLU
			COL1A1
			COL1A2
			COL6A1
			COPS4
			CPE
			CRMP1
			DCLK2
			DDX41
			DES
			DPYSL2
			DPYSL3
			DSCAML1
			E2F7
			EEF1A1
			EEF1A2
			EEF1D
			EEF2
			EFEMP1
			EHD1
			EHD2
			EHD3
			EIF3A
			EIF3F
			EIF3L
			EIF4A2
			EMILIN1
			ENO1
			EZR
			F13A1
			F2
			FBLN1
			FBLN2
			FOLH1
			GAPDH
			GAS6
			GIGYF2
			GSN
			GSTP1
			H2AFY
			HAPLN3
			HBB
			HBB-B1
			HIST1H1C
			HIST1H2BA
			HIST1H2BO
			HIST1H4B
			HNRNPH1
			HSP90AA1
			HSP90AB1
			HSP90B1
			HSPA1A
			HSPA5
			HSPA8
			HTRA1
			ITIH2
			JAKMIP1
			KB15
			KIF1B
			KIRREL1
			KRT1
			KRT10
			KRT17
			KRT2
			KRT25
			KRT5
			KRT6A
			KRT73
			KRT75
			KRT8
			LAMB1
			LAMC1
			LDHA
			LDHB
			LGALS3BP
			LOC100909441
			LOC102553715
			LOC297568
			LOC498555
			LOC679894
			LOX
			LPL
			LRRGT00176
			MAN2B1
			MAPK8IP1
			MEP1A
			MFGE8
			MMP19
			MOCOS
			MPRIP
			MSN
			MUG2
			MVP
			MYH10
			MYH11
			MYH14
			MYH2
			MYH9
			MYL6
			NACA
			NECTIN2
			NEFM
			NID1
			NID2
			NPM1
			NS5A
			NUP155
			OGN
			PARP8
			PCDH19
			PCOLCE
			PDCD6IP
			PDIA6
			PFKFB3
			PGK1
			PGK2
			PKM
			PLOD1
			PLOD3
			POSTN
			PRL7A3
			PRPH
			PRSS1
			PSMB1
			PSMB5
			PSMC3
			PSMD13
			PXDN
			PYGB
			RBBP6
			RPLP0
			RPS27A-PS28
			RPS3
			RPSA
			RTN4
			SDCBP
			SEC23A
			SEPTIN2
			SERPINE2
			SERPINF1
			SERPINH1
			SH3BGRL
			SLC39A8
			SLIT2
			SLMAP
			SMARCAL1
			SNED1
			ST13
			STAT3
			SUCO
			SYNRG
			TDRD7
			THBS1
			THBS2
			TINAGL1
			TNC
			TNN
			TOLLIP
			TRAP1
			TUBA1B
			TUBB2A
			TUBB4B
			TUBB5
			TUBB6
			VCL
			VCP
			VIM
			YWHAZ
			ZFP180

## Sheet: exocarta vesiclepedia
ExoCarta	Vesiclepedia		all	only vesciclepedia	only exocarta	either	not present	Protein
yes	yes	2	1			0	0	septin2
no	no	0	0			0	1	A0A096MJ53
no	no	0	0			0	1	A0A0G2JVY3
yes	yes	2	1			0	0	GAPDH
yes	yes	2	1			0	0	A1M
yes	yes	2	1			0	0	A2M
yes	yes	2	1			0	0	ACTA2
yes	yes	2	1			0	0	ACTB
yes	yes	2	1			0	0	ACTN1
yes	yes	2	1			0	0	ACTN3
yes	yes	2	1			0	0	ACTR1A
yes	yes	2	1			0	0	ALB
yes	yes	2	1			0	0	ALDOA
yes	yes	2	1			0	0	ANXA1
yes	yes	2	1			0	0	ANXA11
yes	yes	2	1			0	0	ANXA2
yes	yes	2	1			0	0	ANXA3
yes	yes	2	1			0	0	ANXA3
yes	yes	2	1			0	0	ANXA5
yes	yes	2	1			0	0	ANXA6
no	no	0	0			0	1	AP2A2
yes	yes	2	1			0	0	APOE
yes	yes	2	1			0	0	ARHGAP18
yes	yes	2	1			0	0	ATAD3
yes	yes	2	1			0	0	ATIC
yes	yes	2	1			0	0	ATP1B3
yes	yes	2	1			0	0	ATP2B4
yes	yes	2	1			0	0	ATP6AP2
yes	yes	2	1			0	0	C3
yes	yes	2	1			0	0	CAND1
yes	yes	2	1			0	0	CAVIN1
yes	yes	2	1			0	0	CCDC38
yes	yes	2	1			0	0	CCZ1B
yes	yes	2	1			0	0	CD81
yes	yes	2	1			0	0	CENPJ
yes	yes	2	1			0	0	CEP83
yes	yes	2	1			0	0	CKB
yes	yes	2	1			0	0	CLTC
yes	yes	2	1			0	0	CLU
yes	yes	2	1			0	0	CLU
yes	yes	2	1			0	0	COL1A1
yes	yes	2	1			0	0	COL1A2
yes	yes	2	1			0	0	COL6A1
yes	yes	2	1			0	0	COPS4
yes	yes	2	1			0	0	CPE
yes	yes	2	1			0	0	CRMP1
no	no	0	0			0	1	D3ZXI2
yes	yes	2	1			0	0	DCLK2
yes	yes	2	1			0	0	DDX41
yes	yes	2	1			0	0	DES
yes	yes	2	1			0	0	DPYSL2
yes	yes	2	1			0	0	DPYSL3
yes	yes	2	1			0	0	DSCAML1
yes	yes	2	1			0	0	E2F7
yes	yes	2	1			0	0	EEF1A2
yes	yes	2	1			0	0	EEF1D
yes	yes	2	1			0	0	EEF2
yes	yes	2	1			0	0	EFEMP1
yes	yes	2	1			0	0	EHD1
yes	yes	2	1			0	0	EHD2
yes	yes	2	1			0	0	EHD3
yes	yes	2	1			0	0	EIF3A
yes	yes	2	1			0	0	EIF3F
yes	yes	2	1			0	0	EIF3L
yes	yes	2	1			0	0	EIF4A2
yes	yes	2	1			0	0	EMILIN1
yes	yes	2	1			0	0	EZR
yes	yes	2	1			0	0	F13A1
no	no	0	0			0	1	F1LU69
yes	yes	2	1			0	0	F2
yes	yes	2	1			0	0	FBLN1
yes	yes	2	1			0	0	FBLN2
yes	yes	2	1			0	0	FOLH1
yes	yes	2	1			0	0	GAS6
yes	yes	2	1			0	0	GIGYF2
yes	yes	2	1			0	0	GSN
yes	yes	2	1			0	0	GSTP1
yes	yes	2	1			0	0	H2AFY
yes	yes	2	1			0	0	HAPLN3
yes	yes	2	1			0	0	HBB
yes	yes	2	1			0	0	HIST1H1C
yes	yes	2	1			0	0	HIST1H2BA
yes	yes	2	1			0	0	HIST1H2BO
yes	yes	2	1			0	0	HIST1H4B
yes	yes	2	1			0	0	HNRNPH1
yes	yes	2	1			0	0	HSP90AA1
yes	yes	2	1			0	0	HSP90AB1
yes	yes	2	1			0	0	HSP90B1
yes	yes	2	1			0	0	HSPA1A
yes	yes	2	1			0	0	HSPA5
yes	yes	2	1			0	0	HSPA8
yes	yes	2	1			0	0	HTRA1
yes	yes	2	1			0	0	ITIH2
yes	yes	2	1			0	0	JAKMIP1
yes	no	1	0		1	1	0	KB15
yes	yes	2	1			0	0	KIF1B
yes	yes	2	1			0	0	KIRREL1
yes	yes	2	1			0	0	KRT1
yes	yes	2	1			0	0	KRT10
yes	yes	2	1			0	0	KRT17
yes	yes	2	1			0	0	KRT2
yes	yes	2	1			0	0	KRT25
yes	yes	2	1			0	0	KRT5
yes	yes	2	1			0	0	KRT6A
yes	yes	2	1			0	0	KRT73
yes	yes	2	1			0	0	KRT75
yes	yes	2	1			0	0	KRT8
yes	yes	2	1			0	0	LAMB1
yes	yes	2	1			0	0	LAMC1
yes	yes	2	1			0	0	LAMC1
yes	yes	2	1			0	0	LDHA
yes	yes	2	1			0	0	LDHB
yes	yes	2	1			0	0	LGALS3BP
no	no	0	0			0	1	LOC100360413
no	no	0	0			0	1	LOC100909441
no	no	0	0			0	1	LOC102553715
no	no	0	0			0	1	LOC103694855
no	yes	1	0	1		1	0	LOC297568
no	no	0	0			0	1	LOC361985
no	no	0	0			0	1	LOC498555
no	no	0	0			0	1	LOC679894
no	no	0	0			0	1	LOX
yes	yes	2	1			0	0	LPL
yes	yes	2	1			0	0	Eno1
yes	yes	2	1			0	0	Npm1
yes	yes	2	1			0	0	Hspa8
yes	no	1	0		1	1	0	MAN2B1
yes	yes	2	1			0	0	MAPK8IP1
yes	yes	2	1			0	0	MEP1A
yes	yes	2	1			0	0	MFGE8
no	yes	1	0	1		1	0	MMP19
no	yes	1	0	1		1	0	MOCOS
no	yes	1	0	1		1	0	MPRIP
yes	yes	2	1			0	0	MSN
no	yes	1	0	1		1	0	MUG2
yes	yes	2	1			0	0	MVP
yes	yes	2	1			0	0	MYH10
yes	yes	2	1			0	0	MYH11
yes	yes	2	1			0	0	MYH14
yes	yes	2	1			0	0	MYH2
yes	yes	2	1			0	0	MYH9
yes	yes	2	1			0	0	MYL6
yes	yes	2	1			0	0	NACA
no	yes	1	0	1		1	0	NECTIN2
yes	yes	2	1			0	0	NEFM
yes	yes	2	1			0	0	NID1
yes	yes	2	1			0	0	NID2
yes	yes	2	1			0	0	NPM1
no	yes	1	0	1		1	0	NUP155
yes	yes	2	1			0	0	OGN
yes	yes	2	1			0	0	PARP8
yes	yes	2	1			0	0	PCDH19
yes	yes	2	1			0	0	PCOLCE
yes	yes	2	1			0	0	PDCD6IP
yes	yes	2	1			0	0	PDIA6
yes	yes	2	1			0	0	PFKFB3
yes	yes	2	1			0	0	PGK1
yes	yes	2	1			0	0	PGK2
yes	yes	2	1			0	0	PKM
yes	yes	2	1			0	0	PLOD1
yes	yes	2	1			0	0	PLOD3
yes	yes	2	1			0	0	POSTN
no	no	0	0			0	1	PRL7A3
yes	yes	2	1			0	0	PRPH
yes	yes	2	1			0	0	PRSS1
yes	yes	2	1			0	0	PSMB1
yes	yes	2	1			0	0	PSMB5
yes	yes	2	1			0	0	PSMC3
yes	yes	2	1			0	0	PSMD13
yes	yes	2	1			0	0	PXDN
yes	yes	2	1			0	0	PXDN
yes	yes	2	1			0	0	PYGB
yes	yes	2	1			0	0	RBBP6
yes	yes	2	1			0	0	RPLP0
yes	yes	2	1			0	0	RPS3
yes	yes	2	1			0	0	RPSA
yes	yes	2	1			0	0	RTN4
yes	yes	2	1			0	0	SDCBP
yes	yes	2	1			0	0	SEC23A
yes	yes	2	1			0	0	SERPINE2
yes	yes	2	1			0	0	SERPINF1
yes	yes	2	1			0	0	SERPINH1
yes	yes	2	1			0	0	SH3BGRL
no	yes	1	0	1		1	0	SLC39A8
yes	yes	2	1			0	0	SLIT2
no	yes	1	0	1		1	0	SLMAP
no	yes	1	0	1		1	0	SMARCAL1
no	yes	1	0	1		1	0	SNED1
yes	yes	2	1			0	0	ST13
yes	yes	2	1			0	0	STAT3
no	no	0	0			0	1	SUCO
yes	yes	2	1			0	0	SYNRG
no	yes	1	0	1		1	0	TDRD7
yes	yes	2	1			0	0	THBS1
yes	yes	2	1			0	0	THBS2
yes	yes	2	1			0	0	TINAGL1
yes	yes	2	1			0	0	TNC
no	yes	1	0	1		1	0	TNN
yes	yes	2	1			0	0	TOLLIP
yes	yes	2	1			0	0	TRAP1
yes	yes	2	1			0	0	TUBA1B
yes	yes	2	1			0	0	TUBB2A
yes	yes	2	1			0	0	TUBB4B
yes	yes	2	1			0	0	TUBB5
yes	yes	2	1			0	0	TUBB6
yes	yes	2	1			0	0	VCL
yes	yes	2	1			0	0	VCP
yes	yes	2	1			0	0	VIM
yes	yes	2	1			0	0	YWHAZ
no	no	0	0			0	1	ZFP180
181	192		all	only vesciclepedia	only exocarta	either	not present
29	18		179	13	2	15	16
210	210
373
vesiclepedia total	exocarta	search on 22/01/2024
16146	12205
	Abc	aBc	ABc	abC	AbC	aBC	ABC
A=our data	16	1641	2	5571	13	10383	179
B=exocarta
C=vesciclepedia
