# Supplementary material for: Neuroprotective Proteins in Hypoxia-stressed Astrocyte-Derived Extracellular Vesicles
Source: Curr Neuropharmacol. 2025 Jun 19;23(14):1962–78. doi: 10.2174/011570159X359837250611052037 (PMC12676041; doi:10.2174/011570159X359837250611052037)
Supplement: Supplementary file 1 [file CN-23-14-1962_SD1.zip › CN-23-14-1962_SD1/Supplementary Table 2_Meta proteome comparisons.xlsx]

## Sheet: proteomes_information
Set index	Total proteins	Article	ID
0	2095	Chandran et al. (2019) Normoxia	N_U87_10_1007_s11060_019_03262_4						Sheets details
1	84	Cosme et al. (2017) Normoxia set 1	EXO_N_10_1021_acs_jproteome_7b00144						proteomes_matrix	All datasets proteomes
2	40	Cosme et al. (2017) Normoxia set 2	WC_N_10_1021_acs_jproteome_7b00144						hypoxia_normoxia_max_proteins	All non-redundant comparisons of all datasets with the highest number of proteins in common
3	464	Lee et al. (2016) Normoxia	NBE_10_1038_srep33038						hypoxia_normoxia_max_sets	All non-redundant comparisons of all datasets with the highest number of datasets involved in common
4	251	Dickens et al. (2017) Normoxia	ASTRO_CTRL_10_1126_scisignal_aai7696						normoxia_max_proteins	All non-redundant comparisons of normoxic datasets with the highest number of proteins in common
5	127	You et al. (2019) Normoxia	ASTRO_CTRL_10_1080_20013078_2019_1706801						normoxia_max_sets	All non-redundant comparisons of normoxic datasets with the highest number of datasets involved in common
6	93	Wang et al. (2019) Normoxia	NORM_UP_PC12_10_1016_j_lfs_2019_06_002						hypoxia_max_proteins	All non-redundant comparisons of hypoxic datasets with the highest number of proteins in common
7	88	This study (Normoxia)	Normoxia this study						hypoxia_max_sets	All non-redundant comparisons of hypoxic datasets with the highest number of datasets involved in common
8	115	This study (Hypoxia)	Hypoxia this study
9	2047	Chandran et al. (2019) Hypoxia	H_U87_10_1007_s11060_019_03262_4
10	1048	Jong et al. (2012) Hypoxia	HYP_10_3402_jev_v1i0_18396
11	72	Cosme et al. (2017) Hypoxia set 1	EXO_H_10_1021_acs_jproteome_7b00144
12	51	Cosme et al. (2017) Hypoxia set 2	WC_H_10_1021_acs_jproteome_7b00144
13	447	Lee et al. (2016) Hypoxia	HBE_10_1038_srep33038
14	48	Couch et al. (2017) Stroke	STROKE_10_1161_STROKEAHA_117_017236
15	147	Wang et al. (2019) OGD	OGD_UP_PC12_10_1016_j_lfs_2019_06_002

## Sheet: proteomes_matrix
Set index
0	MYL6	LGALS1	ACTB	PTGES3	NME1	RPS21	HINT1	TMSB4X	RAB35	TPI1	VAMP2	ARF4	TAGLN2	CALM1	CALM2	CALM3	CSTB	PPIA	RAP1B	POLR2H	ANKRD13C-DT	TXN	UCHL1	PGK1	POLR1H	RAB1B	PRLH	BASP1	PFN1	CAPNS1	PSMB2	EIF3K	AKR1B1	NTMT1	SOD1	GIPC1	NME2	GAPDH	CUTA	P4HB	HNRNPH3	ARF1	TUBB6	ALDOC	NAPA	EEF1G	ANXA2	STOML2	PARK7
1	KRT31	CD14	FGB	KRT82	FGG	KRT33B	ITGA6	SERPINE2	PTPRC	APP	KRT81	RAB6A	ITGB6	DERA	RPL13A	CCT6A	ITGB2	EIF3L	CSF1	RPL14	CCT3	H4C1	H4C11	H4C12	H4C14	H4C16	H4C2	H4C3	H4C4	H4C6	H4C8	H4C9	HIST1H4M	VCAM1	PSMB6	PSMA4	DARS1	EEF1A2	FASN	PSMC5	RPS6	RPL4	PSMD12	CCT8	TCP1	CCT7	HEXB	RAN	RPL3
2	MRC1	MYH6	SIGLEC1	SNRPD3	AGRN	CDC42	MYH14	KIF26B	ITGA3	CSPG4	TINAGL1	LAMA5	H2BC1	MCAM	ITGA5	FH	RNF213	VCAM1	SLC25A5	GNB2	H2BC14	H2BC3	H2BC4	H2BC6	H2BC8	DYSF	H2BC12	ATP1A1	ITGAV	SLC25A4	HSPG2	ITGB1	FBN1	SEPTIN2	HSPD1	MPRIP	HSPA9	MYADM	VDAC3	MYH10
3	TRAJ56	NCAM1	AP2B1	RER1	NRXN3	TTN	EPB41L3	EPB41L3	SNAP25	ATP1A3	ATP2A2	NCAM1	HSPA1B	DPYSL2	EEF1A2	ATP2B2	LOC112694756	SLC1A2	ACSL6	ACO2	SYNGR1	YWHAH	CCDC88B	MROH2A	OBSCN	TUBAL3	TUBB8B	EEF1A1	ALDOC	RAC2	TARDBP	GNB1	ATP1A2	PFKP	PLP1	PLP1	CS	CCT3	RAN	SYNGR1	RAN	YWHAZ	MDH1	RAB7A	AP1B1	SLC4A10	EHD1	RAB7A	RAB7A
4	ACTA2	ACTB	ACTBL2	EZR	MSN	MYL6	CKB	SLC7A5	SLC25A4	SLC25A5	SLC25A12	SLC25A3	SLC3A2	VDAC1	ATP5F1A	ATP5F1B	CALR	S100A6	CAPN2	PFKP	PGK1	ATP1A1	ATP2A2	SFXN3	CTNNB1	SPARC	ITGB1	CD9	CTNNA1	YWHAB	YWHAE	YWHAG	YWHAZ	HSPE1	HSPD1	CCT2	CCT8	A2M	CLIC1	CLIC4	ALDH2	GLUD1	GAPDH	IDH3A	LDHA	MDH2	PDHA1	PHGDH	VAT1
5	COL1A2	PPIA	RFTN1	GNAS	KRT16	MSN	LMAN2	F5	IGSF8	MYH9	PDCD6IP	KRT6A	KRT6B	LAMA5	NID1	APOB	ANXA5	ANXA6	ATP1A2	ATP1A3	GNG12	EEF1A1	IGFBP7	ENO1	ITGB3	KRT5	ATP1A1	KRT14	PRDX2	KRT2	LGALS1	VWA1	C3	LAMB2	COL18A1	HSPA1A	GPC4	MARCKS	RTN4	APOE	CRYAB	PRDX6	RAB14	PROM1	LAMB1	ACAN	HTRA1	AHCY	RAB1A
6	HERC1	PRSS23	PXDN	COL5A1	NUDC	TNC	NID2	MFGE8	SPOCK2	COL12A1	AEBP1	HP	ADAMTS7	LAMA3	EIF3J	TSPAN6	FAHD2	UBE2R2	C1R	SRPX2	EMILIN1	HAPLN4	LTBP1	POSTN	MRC1	TNN	LAMA3	LOXL3	SSC5D	FBLN1	PLOD1	LAMB1	RGD1561694	ADAMTS12	COL6A1	AGRN	HHIPL1	ERFE	FUT8	MMP2	PTGFRN	COL16A1	COL6A2	HDGF	COL15A1	ACAN	COL18A1	PRG4	LTBP3
7	GIGYF2	MSN	POSTN	ALB	PKM	PXDN	KRT2	APOE	KRT10	MFGE8	HIST1H1C	MYH11	PCDH19	AP2A2	KRT17	PXDN	KRT75	PDCD6IP	TOLLIP	DDX41	SMARCAL1	EMILIN1	ITIH2	TNN	SNED1	LAMB1	OGN	CENPJ	THBS2	E2F7	NID1	RPS27A-PS28	ARHGAP18	CLTC	KRT5	MYH2	MYH9	EIF3L	NEFM	F2	ENO1	EEF1A1	ATIC	LGALS3BP	PRSS1	LDHA	ALDOA	EEF2	HSPA5
8	PYGB	MACROH2A1	NACA	NECTIN2	SH3BGRL1	DCLK2	ST13	LOC498555	F13A1	LOX	EEF1D	SEC23A	EFEMP1	KRT25	EHD1	PSMC3	PDIA6	PLOD1	PGK1	SEPTIN2	ACTN1	SUCO	RGD1560402	NPM1	EHD2	HSPA1A	LOC297568	ACTR1A	NID2	HSP90AB1	ANXA5	C3	GSTP1	MUG2	TUBB6	TUBA1B	TUBA1C	SYNRG	ACTA2	FBLN1	MPRIP	MYL6	CKB	SERPINE2	MVP	CCDC38	KRT1	A1M	COL1A1
9	GTF2H5	ACTB	BASP1	TMSB4X	S100A11	TPI1	GAPDH	TAGLN2	UCHL1	RNH1	CALM1	CALM2	CALM3	PFN1	TXN	RAB1B	ENO1	RAP1B	DNAJC5	SOD1	ARPC4	PABIR2	AKR1B1	LGALS1	RAB7A	S100A16	MZB1	RAB31	ACTN1	ARF5	ANXA1	RELL2	RALA	PARK7	MFGE8	LYZ	NME1	RAB35	HLA-DRB1	ATP1B3	RPS12	MT1X	ATIC	YWHAG	UBC	UNC119B	NAPA	ARF1	GNAI2
10	ABCE1	ACLY	ACOT9	ACSL4	ACTB	ACTC1	ACTN1	ACTN4	ADAM9	ADD1	ADH5	AGRN	AHSA1	AIDA	AIMP1	AIMP2	AIP	AURKAIP1	ALDOA	ALDOC	ANLN	ANO6	ANXA11	ANXA1	ANXA2	ANXA3	ANXA4	ANXA5	ANXA6	ANXA7	AP1B1	AP1G1	AP1M1	AP1S1	AP2A1	AP2A2	AP2B1	AP2M1	AP2S1	AP3B1	AP3D1	API5	APMAP	APOH	ARF1	ARF4	ARF5	ARF6	ARL3
11	LAMA2	LAMB1	LAMC1	CD81	NID1	PSMA2	FTH1	HSPG2	LAMA5	ACTBL2	LRP1	LAMA4	FTL1	COL3A1	ANXA5	SERPINE1	PSMA6	COL12A1	PGK1	NID2	COL5A2	FN1	TNC	LOX	LAMB2	COL1A1	P4HA1	SPARC	TUBA3A	TUBA3B	CD63	COL1A2	PLOD2	GLUD1	MFGE8	TUBA4A	THBS1	PRNP	GSN	ELN	IDH2	PRPF19	ITIH4	ACAN	HBB-B2	MDH2	C3	HBB-B1	ACO2
12	FLNB	SERPINH1	EEF1A1	P4HB	HSP90B1	ACTA1	ALDOA	ACTB	FBLN2	ACTG1	VIM	ANXA1	MAP4	CAST	SQSTM1	CAP1	PPIA	ZYX	PRDX1	HNRNPC	LCP1	LRRFIP1	PFN1	GAPDH	EIF5A	GSN	TMSB4X	HSP90AA1	LOX	CTSD	LYZ2	PGK1	TPM4	ENO3	SH3BGRL	ARHGDIA	S100A4	PEBP1	PKM	PGAM1	SERPINB6	GPI	ENO1	LDHA	ERO1A	S100A6	TPI1	PRDX2	PRG4
13	TRAJ56	NCAM1	AP2B1	NRXN3	TTN	EPB41L3	EPB41L3	SNAP25	ATP1A3	CAND1	ATP2A2	NCAM1	HSPA1B	DPYSL2	PHGDH	RAB1A	EEF1A2	ATP2B2	LOC112694756	LOC112694756	SLC1A2	CD59	ACO2	GGT7	YWHAH	CCDC88B	TUBAL3	TUBB8B	EEF1A1	S100B	ALDOC	EIF3L	EIF3L	RAC2	ATP1A2	PLP1	PLP1	PTGES3	CCT3	SYNGR1	RAN	YWHAZ	AP1B1	SLC4A10	EHD1	RAB7A	RAB7A	VAX2	ALDOC
14	ITIH4	IGLC1	IGHA1	MAML3	IGHA2	H3C1	H3C10	H3C11	H3C12	H3C2	H3C3	H3C4	H3C6	H3C7	H3C8	LTF	IGHV4-59	KRT17	MPO	CRP	IGHG1	IGHV3-30	IGKV1-39	S100A8	ITIH3	VTN	CFHR4	APOB	CAT	IGHV1-2	FGB	APCS	CFHR1	F13B	C2	IGHV3-23	IGHG4	IGHG3	IGKV1-37	ITGAM	MYH9	IGLV3-19	THBS1	CFH	FGG	PPBP	APOE	SERPIND1
15	H2AZ1	RPS28-PS3	IGF2	EIF3K	AHNAK	UBAP2L	ME1	LOC100365062	ALDOC	FNDC1	MYL6	RGD1562402	EZR	ASAH1	RPL6-PS6	ARHGEF7	RPL24	RPL17	MCM6	RPL7	RPL34	EIF3C	TIE1	GSTT3	RPS15-PS2	ITIH3	HHIP	PTK7	CCT7	CCT8	SF3B3	MYH11	ABI3BP	LOC100360439	CLTC	FAP	MYH14	CDH6	MAP1B	RPL14	RGD1564606	NCAM1	MAGOHB	AABR07071294.1	CDH13	CDH11	PSAP	GNS	NPC2
[truncated: 2,048 more columns]

## Sheet: hypoxia_normoxia_max_proteins
Set index	Proteins shared	Protein symbol
0, 8	52	KIRREL1, MYH14, PGK1, HSPA1A, MYL6, PSMC3, GSTP1, A2M, ST13, TUBB6, SDCBP, PSMD13, YWHAZ, EEF1D, PDIA6, ACTN1, TNC, VCL, CLU, ACTB, LAMC1, ANXA5, COL6A1, CAVIN1, EHD1, MOCOS, SEPTIN2, COL1A2, KRT1, NPM1, JAKMIP1, HSP90AA1, SEC23A, MACROH2A1, PARP8, VIM, HSP90AB1, MVP, EHD2, CD81, NECTIN2, VCP, EIF3A, NACA, TUBB4B, RTN4, EIF3F, DPYSL2, HSPA8, HNRNPH1, ACTR1A, PSMB5
8, 9	49	KIRREL1, KRT73, HSPA8, PSMD13, COL1A2, YWHAZ, EEF1D, LAMC1, EIF3A, HNRNPH1, VIM, HSPA1A, NACA, TUBB4B, HSP90AA1, RTN4, MYL6, PSMC3, EHD1, HSP90AB1, PDIA6, GSTP1, A2M, CD81, HBB, ACTN1, NECTIN2, EIF3F, ACTR1A, MVP, MYH14, TNC, EHD2, ANXA5, DPYSL2, PGK1, COL6A1, SEPTIN2, KRT1, SERPINE2, CAVIN1, TUBB6, SDCBP, VCL, NPM1, PSMB5, CLU, VCP, ACTB
0, 8, 9	46	KIRREL1, MYH14, PGK1, HSPA1A, MYL6, PSMC3, GSTP1, A2M, TUBB6, SDCBP, PSMD13, YWHAZ, EEF1D, PDIA6, ACTN1, TNC, VCL, CLU, ACTB, LAMC1, ANXA5, COL6A1, CAVIN1, EHD1, SEPTIN2, COL1A2, KRT1, NPM1, HSP90AA1, VIM, HSP90AB1, MVP, EHD2, CD81, NECTIN2, VCP, EIF3A, NACA, TUBB4B, RTN4, EIF3F, DPYSL2, HSPA8, HNRNPH1, ACTR1A, PSMB5
8, 10	43	HSPA8, PSMD13, YWHAZ, EEF1D, LAMC1, EIF3A, COL1A1, HNRNPH1, VIM, TUBB4B, MYH10, HSP90AA1, RTN4, MYL6, PSMC3, EHD1, SEC23A, HSP90AB1, PDIA6, GSTP1, CD81, ACTN1, NECTIN2, EIF3F, ACTR1A, MVP, TNC, EHD2, ANXA5, ST13, DPYSL2, PGK1, CAVIN1, TUBB6, F13A1, CKB, ANXA3, SDCBP, VCL, NPM1, PYGB, VCP, ACTB
0, 7	38	EZR, MYH9, EEF2, KRT8, PKM, SERPINH1, LAMB1, MSN, HSP90B1, EEF1A1, ATP2B4, HTRA1, ANXA6, RPSA, CAND1, PDCD6IP, EIF3L, ENO1, ANXA1, LGALS3BP, CENPJ, RPS3, MFGE8, KRT10, ALB, CLTC, HSPA5, ALDOA, TDRD7, ANXA2, TOLLIP, ATIC, LDHA, MYH11, ATP1B3, LDHB, GSN, RPLP0
9, 7	38	MSN, ALDOA, ANXA6, EZR, RPSA, CENPJ, HSP90B1, LAMB1, KRT8, ATIC, KRT10, ALB, ANXA2, EIF3L, LDHB, CLTC, LDHA, EEF1A1, ENO1, MYH9, ATP2B4, TOLLIP, PKM, RPS3, CAND1, GSN, EEF2, PRSS1, SERPINH1, RPLP0, ANXA11, ANXA1, MFGE8, HTRA1, ATP1B3, LGALS3BP, HSPA5, PDCD6IP
10, 7	38	MSN, ALDOA, COPS4, ANXA6, EZR, RPSA, HSP90B1, ITIH2, LAMB1, PSMB1, EHD3, DPYSL3, ATIC, ANXA2, EIF3L, LDHB, CLTC, LDHA, EEF1A1, ENO1, MYH9, ATP2B4, AP2A2, PKM, RPS3, CAND1, GSN, EEF2, SERPINH1, RPLP0, ANXA11, ANXA1, NID1, MFGE8, HTRA1, ATP1B3, HSPA5, PDCD6IP
0, 8, 10	37	PGK1, MYL6, PSMC3, GSTP1, ST13, TUBB6, SDCBP, PSMD13, YWHAZ, EEF1D, PDIA6, ACTN1, TNC, VCL, ACTB, LAMC1, ANXA5, CAVIN1, EHD1, NPM1, HSP90AA1, SEC23A, VIM, HSP90AB1, MVP, EHD2, CD81, NECTIN2, VCP, EIF3A, TUBB4B, RTN4, EIF3F, DPYSL2, HSPA8, HNRNPH1, ACTR1A
0, 9, 7	36	EZR, MYH9, EEF2, KRT8, PKM, SERPINH1, LAMB1, MSN, HSP90B1, EEF1A1, ATP2B4, HTRA1, ANXA6, RPSA, CAND1, PDCD6IP, EIF3L, ENO1, ANXA1, LGALS3BP, CENPJ, RPS3, MFGE8, KRT10, ALB, CLTC, HSPA5, ALDOA, ANXA2, TOLLIP, ATIC, LDHA, ATP1B3, LDHB, GSN, RPLP0
0, 8, 10, 9	35	PGK1, MYL6, PSMC3, GSTP1, TUBB6, SDCBP, PSMD13, YWHAZ, EEF1D, PDIA6, ACTN1, TNC, VCL, ACTB, LAMC1, ANXA5, CAVIN1, EHD1, NPM1, HSP90AA1, VIM, HSP90AB1, MVP, EHD2, CD81, NECTIN2, VCP, EIF3A, TUBB4B, RTN4, EIF3F, DPYSL2, HSPA8, HNRNPH1, ACTR1A
8, 9, 10	35	HSPA8, PSMD13, YWHAZ, EEF1D, LAMC1, EIF3A, HNRNPH1, VIM, TUBB4B, HSP90AA1, RTN4, MYL6, PSMC3, EHD1, HSP90AB1, PDIA6, GSTP1, CD81, ACTN1, NECTIN2, EIF3F, ACTR1A, MVP, TNC, EHD2, ANXA5, DPYSL2, PGK1, CAVIN1, TUBB6, SDCBP, VCL, NPM1, VCP, ACTB
9, 10, 7	31	MSN, ALDOA, ANXA6, EZR, RPSA, HSP90B1, LAMB1, ATIC, ANXA2, EIF3L, LDHB, CLTC, LDHA, EEF1A1, ENO1, MYH9, ATP2B4, PKM, RPS3, CAND1, GSN, EEF2, SERPINH1, RPLP0, ANXA11, ANXA1, MFGE8, HTRA1, ATP1B3, HSPA5, PDCD6IP
0, 7, 9, 10	30	EZR, MYH9, EEF2, PKM, SERPINH1, LAMB1, MSN, HSP90B1, EEF1A1, ATP2B4, HTRA1, ANXA6, RPSA, CAND1, PDCD6IP, EIF3L, ENO1, ANXA1, RPS3, MFGE8, CLTC, HSPA5, ALDOA, ANXA2, ATIC, LDHA, ATP1B3, LDHB, GSN, RPLP0
3, 7	27	GIGYF2, ALDOA, ANXA6, RPSA, ANXA2, MYH9, AP2A2, RPS3, EEF2, KRT75, KRT8, ATIC, PKM, CAND1, KRT2, DPYSL3, KRT10, LDHA, CRMP1, HSP90B1, LDHB, KRT5, CLTC, EEF1A1, ENO1, ATP2B4, HSPA5
8, 3	27	MYH10, HSP90AB1, EIF4A2, PGK1, KRT1, PGK2, PYGB, YWHAZ, HSP90AA1, EEF1A2, TUBA1B, VCP, ACTB, HSPA1A, TUBB4B, ANXA5, ACTA2, DPYSL2, CKB, HSPA8, HNRNPH1, TUBB2A, EHD1, HBB, ACTR1A, TUBB6, TRAP1
4, 7	25	MSN, ALDOA, ANXA6, EZR, HSP90B1, KRT2, ATIC, KRT10, ALB, ANXA2, KRT5, CLTC, LDHA, EEF1A1, ENO1, MYH9, KRT6A, PKM, RPS3, GSN, EEF2, KRT17, RPLP0, ANXA1, HSPA5
8, 13	25	HSPA8, YWHAZ, HNRNPH1, HSPA1A, TUBB4B, HSP90AA1, TUBB2A, EHD1, EEF1A2, HSP90AB1, PDIA6, HBB, ACTR1A, ACTA2, DPYSL2, TUBA1B, PGK1, KRT1, TUBB6, CKB, TRAP1, PGK2, PYGB, VCP, ACTB
8, 3, 13	24	HSP90AB1, PGK1, KRT1, PGK2, PYGB, YWHAZ, HSP90AA1, EEF1A2, TUBA1B, VCP, ACTB, HSPA1A, TUBB4B, ACTA2, DPYSL2, CKB, HSPA8, HNRNPH1, TUBB2A, EHD1, HBB, ACTR1A, TUBB6, TRAP1
13, 7	24	ALDOA, ANXA6, RPSA, CRMP1, HSP90B1, KRT2, KRT8, DPYSL3, KRT10, ANXA2, EIF3L, LDHB, KRT5, CLTC, LDHA, EEF1A1, ENO1, ATP2B4, AP2A2, PKM, RPS3, CAND1, EEF2, HSPA5
3, 13, 7	23	ALDOA, ANXA6, RPSA, ANXA2, AP2A2, RPS3, EEF2, KRT8, PKM, CAND1, KRT2, DPYSL3, KRT10, LDHA, CRMP1, HSP90B1, LDHB, KRT5, CLTC, EEF1A1, ENO1, ATP2B4, HSPA5
8, 4	22	HSPA8, YWHAZ, VIM, MYH10, RTN4, MYL6, HSP90AB1, A2M, EIF4A2, MVP, EHD2, ANXA5, TUBB5, ACTA2, PGK1, TUBA1B, KRT1, CKB, ANXA3, TUBA1C, VCP, ACTB
0, 4, 7, 9	21	EZR, MYH9, EEF2, PKM, MSN, HSP90B1, EEF1A1, ANXA6, ENO1, ANXA1, RPS3, KRT10, ALB, CLTC, HSPA5, ALDOA, ANXA2, ATIC, LDHA, GSN, RPLP0
9, 4, 7	21	MSN, ALDOA, ANXA6, EZR, HSP90B1, ATIC, KRT10, ALB, ANXA2, CLTC, LDHA, EEF1A1, ENO1, MYH9, PKM, RPS3, GSN, EEF2, RPLP0, ANXA1, HSPA5
0, 3, 7, 9	20	MYH9, EEF2, KRT8, PKM, HSP90B1, EEF1A1, ATP2B4, ANXA6, RPSA, CAND1, ENO1, RPS3, KRT10, CLTC, HSPA5, ALDOA, ANXA2, ATIC, LDHA, LDHB
9, 3, 7	20	ALDOA, ANXA6, RPSA, ANXA2, MYH9, RPS3, EEF2, KRT8, ATIC, PKM, CAND1, KRT10, LDHA, HSP90B1, LDHB, CLTC, EEF1A1, ENO1, ATP2B4, HSPA5
10, 3, 7	20	ALDOA, ANXA6, RPSA, ANXA2, MYH9, AP2A2, RPS3, EEF2, ATIC, PKM, CAND1, DPYSL3, LDHA, HSP90B1, LDHB, CLTC, EEF1A1, ENO1, ATP2B4, HSPA5
5, 7	20	MSN, ANXA6, LAMB1, KRT2, KRT10, ANXA2, ALB, KRT5, EEF1A1, ENO1, MYH9, KRT6A, APOE, ANXA1, NID1, MFGE8, HTRA1, ATP1B3, LGALS3BP, PDCD6IP
0, 4, 7, 9, 10	19	EZR, MYH9, EEF2, PKM, MSN, HSP90B1, EEF1A1, ANXA6, ENO1, ANXA1, RPS3, CLTC, HSPA5, ALDOA, ANXA2, ATIC, LDHA, GSN, RPLP0
0, 7, 9, 13	19	EEF2, KRT8, PKM, HSP90B1, EEF1A1, ATP2B4, ANXA6, RPSA, CAND1, EIF3L, ENO1, RPS3, KRT10, CLTC, HSPA5, ALDOA, ANXA2, LDHA, LDHB
4, 7, 9, 10	19	MSN, ALDOA, ANXA6, EZR, HSP90B1, ATIC, ANXA2, CLTC, LDHA, EEF1A1, ENO1, MYH9, PKM, RPS3, GSN, EEF2, RPLP0, ANXA1, HSPA5
9, 13, 7	19	ALDOA, ANXA6, RPSA, HSP90B1, KRT8, KRT10, ANXA2, EIF3L, LDHB, CLTC, LDHA, EEF1A1, ENO1, ATP2B4, PKM, RPS3, CAND1, EEF2, HSPA5
10, 13, 7	19	ALDOA, ANXA6, RPSA, HSP90B1, DPYSL3, ANXA2, EIF3L, LDHB, CLTC, LDHA, EEF1A1, ENO1, ATP2B4, AP2A2, PKM, RPS3, CAND1, EEF2, HSPA5
0, 3, 7, 9, 10	18	MYH9, EEF2, PKM, HSP90B1, EEF1A1, ATP2B4, ANXA6, RPSA, CAND1, ENO1, RPS3, CLTC, HSPA5, ALDOA, ANXA2, ATIC, LDHA, LDHB
0, 3, 7, 9, 13	18	EEF2, KRT8, PKM, HSP90B1, EEF1A1, ATP2B4, ANXA6, RPSA, CAND1, ENO1, RPS3, KRT10, CLTC, HSPA5, ALDOA, ANXA2, LDHA, LDHB
9, 10, 3, 7	18	ALDOA, ANXA6, RPSA, ANXA2, MYH9, RPS3, EEF2, ATIC, PKM, CAND1, LDHA, HSP90B1, LDHB, CLTC, EEF1A1, ENO1, ATP2B4, HSPA5
9, 3, 13, 7	18	ALDOA, ANXA6, RPSA, ANXA2, RPS3, EEF2, KRT8, PKM, CAND1, KRT10, LDHA, HSP90B1, LDHB, CLTC, EEF1A1, ENO1, ATP2B4, HSPA5
10, 3, 13, 7	18	ALDOA, ANXA6, RPSA, ANXA2, AP2A2, RPS3, EEF2, PKM, CAND1, DPYSL3, LDHA, HSP90B1, LDHB, CLTC, EEF1A1, ENO1, ATP2B4, HSPA5
0, 7, 9, 10, 13	17	EEF2, PKM, HSP90B1, EEF1A1, ATP2B4, ANXA6, RPSA, CAND1, EIF3L, ENO1, RPS3, CLTC, HSPA5, ALDOA, ANXA2, LDHA, LDHB
9, 10, 13, 7	17	ALDOA, ANXA6, RPSA, HSP90B1, ANXA2, EIF3L, LDHB, CLTC, LDHA, EEF1A1, ENO1, ATP2B4, PKM, RPS3, CAND1, EEF2, HSPA5
3, 4, 7	17	ALDOA, ANXA6, ANXA2, MYH9, RPS3, EEF2, ATIC, PKM, KRT2, KRT10, LDHA, HSP90B1, KRT5, CLTC, EEF1A1, ENO1, HSPA5
8, 9, 3	17	HSP90AB1, PGK1, KRT1, YWHAZ, HSP90AA1, VCP, ACTB, HSPA1A, TUBB4B, ANXA5, DPYSL2, HSPA8, HNRNPH1, EHD1, HBB, ACTR1A, TUBB6
8, 10, 3	17	MYH10, HSP90AB1, PGK1, PYGB, YWHAZ, HSP90AA1, VCP, ACTB, TUBB4B, ANXA5, DPYSL2, CKB, HSPA8, HNRNPH1, EHD1, ACTR1A, TUBB6
8, 9, 13	17	HSPA8, YWHAZ, HNRNPH1, HSPA1A, TUBB4B, HSP90AA1, EHD1, HSP90AB1, PDIA6, HBB, ACTR1A, DPYSL2, PGK1, KRT1, TUBB6, VCP, ACTB
0, 3, 7, 9, 10, 13	16	EEF2, PKM, HSP90B1, EEF1A1, ATP2B4, ANXA6, RPSA, CAND1, ENO1, RPS3, CLTC, HSPA5, ALDOA, ANXA2, LDHA, LDHB
3, 7, 9, 10, 13	16	ALDOA, ANXA6, RPSA, ANXA2, RPS3, EEF2, PKM, CAND1, LDHA, HSP90B1, LDHB, CLTC, EEF1A1, ENO1, ATP2B4, HSPA5
0, 3, 8, 9	16	PGK1, HSPA1A, TUBB6, YWHAZ, ACTB, ANXA5, EHD1, KRT1, HSP90AA1, HSP90AB1, VCP, TUBB4B, DPYSL2, HSPA8, HNRNPH1, ACTR1A
0, 8, 9, 13	16	PGK1, HSPA1A, TUBB6, YWHAZ, PDIA6, ACTB, EHD1, KRT1, HSP90AA1, HSP90AB1, VCP, TUBB4B, DPYSL2, HSPA8, HNRNPH1, ACTR1A
8, 9, 3, 13	16	HSP90AB1, PGK1, KRT1, YWHAZ, HSP90AA1, VCP, ACTB, HSPA1A, TUBB4B, DPYSL2, HSPA8, HNRNPH1, EHD1, HBB, ACTR1A, TUBB6
8, 10, 13	16	HSPA8, YWHAZ, HNRNPH1, TUBB4B, HSP90AA1, EHD1, HSP90AB1, PDIA6, ACTR1A, DPYSL2, PGK1, TUBB6, CKB, PYGB, VCP, ACTB
0, 3, 4, 7, 9	15	MYH9, EEF2, PKM, HSP90B1, EEF1A1, ANXA6, ENO1, RPS3, KRT10, CLTC, HSPA5, ALDOA, ANXA2, ATIC, LDHA
0, 3, 8, 9, 13	15	PGK1, HSPA1A, TUBB6, YWHAZ, ACTB, EHD1, KRT1, HSP90AA1, HSP90AB1, VCP, TUBB4B, DPYSL2, HSPA8, HNRNPH1, ACTR1A
0, 5, 7, 9	15	MYH9, LAMB1, MSN, EEF1A1, HTRA1, ANXA6, PDCD6IP, ENO1, ANXA1, LGALS3BP, MFGE8, KRT10, ALB, ANXA2, ATP1B3
9, 3, 4, 7	15	ALDOA, ANXA6, ANXA2, MYH9, RPS3, EEF2, ATIC, PKM, KRT10, LDHA, HSP90B1, CLTC, EEF1A1, ENO1, HSPA5
3, 4, 13, 7	15	ALDOA, ANXA6, ANXA2, RPS3, EEF2, PKM, KRT2, KRT10, LDHA, HSP90B1, KRT5, CLTC, EEF1A1, ENO1, HSPA5
8, 10, 3, 13	15	HSP90AB1, PGK1, PYGB, YWHAZ, HSP90AA1, VCP, ACTB, TUBB4B, DPYSL2, CKB, HSPA8, HNRNPH1, EHD1, ACTR1A, TUBB6
4, 13, 7	15	ALDOA, ANXA6, HSP90B1, KRT2, KRT10, ANXA2, KRT5, CLTC, LDHA, EEF1A1, ENO1, PKM, RPS3, EEF2, HSPA5
8, 10, 4	15	HSPA8, YWHAZ, VIM, MYH10, RTN4, MYL6, HSP90AB1, MVP, EHD2, ANXA5, PGK1, CKB, ANXA3, VCP, ACTB
9, 5, 7	15	MSN, ANXA6, LAMB1, KRT10, ANXA2, ALB, EEF1A1, ENO1, MYH9, ANXA1, MFGE8, HTRA1, ATP1B3, LGALS3BP, PDCD6IP
0, 3, 4, 7, 9, 10	14	MYH9, EEF2, PKM, HSP90B1, EEF1A1, ANXA6, ENO1, RPS3, CLTC, HSPA5, ALDOA, ANXA2, ATIC, LDHA
0, 3, 8, 9, 10	14	PGK1, TUBB6, YWHAZ, ACTB, ANXA5, EHD1, HSP90AA1, HSP90AB1, VCP, TUBB4B, DPYSL2, HSPA8, HNRNPH1, ACTR1A
0, 8, 9, 10, 13	14	PGK1, TUBB6, YWHAZ, PDIA6, ACTB, EHD1, HSP90AA1, HSP90AB1, VCP, TUBB4B, DPYSL2, HSPA8, HNRNPH1, ACTR1A
3, 4, 7, 9, 10	14	ALDOA, ANXA6, ANXA2, MYH9, RPS3, EEF2, ATIC, PKM, LDHA, HSP90B1, CLTC, EEF1A1, ENO1, HSPA5
0, 4, 8, 9	14	PGK1, MYL6, A2M, YWHAZ, ACTB, ANXA5, KRT1, VIM, HSP90AB1, MVP, EHD2, VCP, RTN4, HSPA8
8, 9, 10, 3	14	HSP90AB1, PGK1, YWHAZ, HSP90AA1, VCP, ACTB, TUBB4B, ANXA5, DPYSL2, HSPA8, HNRNPH1, EHD1, ACTR1A, TUBB6
8, 9, 10, 13	14	HSPA8, YWHAZ, HNRNPH1, TUBB4B, HSP90AA1, EHD1, HSP90AB1, PDIA6, ACTR1A, DPYSL2, PGK1, TUBB6, VCP, ACTB
8, 9, 4	14	HSPA8, YWHAZ, VIM, RTN4, MYL6, HSP90AB1, A2M, MVP, EHD2, ANXA5, PGK1, KRT1, VCP, ACTB
8, 5	14	HSPA8, COL1A2, LAMC1, HSPA1A, RTN4, A2M, CD81, TNC, ANXA5, HAPLN3, KRT1, SDCBP, C3, ACTB
0, 3, 4, 7, 9, 13	13	EEF2, PKM, HSP90B1, EEF1A1, ANXA6, ENO1, RPS3, KRT10, CLTC, HSPA5, ALDOA, ANXA2, LDHA
0, 3, 8, 9, 10, 13	13	PGK1, TUBB6, YWHAZ, ACTB, EHD1, HSP90AA1, HSP90AB1, VCP, TUBB4B, DPYSL2, HSPA8, HNRNPH1, ACTR1A
3, 4, 7, 9, 13	13	ALDOA, ANXA6, ANXA2, RPS3, EEF2, PKM, KRT10, LDHA, HSP90B1, CLTC, EEF1A1, ENO1, HSPA5
3, 8, 9, 10, 13	13	HSP90AB1, PGK1, YWHAZ, HSP90AA1, VCP, ACTB, TUBB4B, DPYSL2, HSPA8, HNRNPH1, EHD1, ACTR1A, TUBB6
9, 4, 13, 7	13	ALDOA, ANXA6, HSP90B1, KRT10, ANXA2, CLTC, LDHA, EEF1A1, ENO1, PKM, RPS3, EEF2, HSPA5
8, 3, 4	13	MYH10, HSP90AB1, EIF4A2, PGK1, KRT1, YWHAZ, TUBA1B, VCP, ACTB, ANXA5, ACTA2, CKB, HSPA8
10, 5, 7	13	MSN, ANXA6, LAMB1, ANXA2, EEF1A1, ENO1, MYH9, ANXA1, NID1, MFGE8, HTRA1, ATP1B3, PDCD6IP
0, 3, 4, 7, 9, 10, 13	12	EEF2, PKM, HSP90B1, EEF1A1, ANXA6, ENO1, RPS3, CLTC, HSPA5, ALDOA, ANXA2, LDHA
3, 4, 7, 9, 10, 13	12	ALDOA, ANXA6, ANXA2, RPS3, EEF2, PKM, LDHA, HSP90B1, CLTC, EEF1A1, ENO1, HSPA5
0, 4, 8, 9, 10	12	PGK1, MYL6, YWHAZ, ACTB, ANXA5, VIM, HSP90AB1, MVP, EHD2, VCP, RTN4, HSPA8
0, 5, 7, 9, 10	12	MYH9, LAMB1, MSN, EEF1A1, HTRA1, ANXA6, PDCD6IP, ENO1, ANXA1, MFGE8, ANXA2, ATP1B3
4, 7, 9, 10, 13	12	ALDOA, ANXA6, HSP90B1, ANXA2, CLTC, LDHA, EEF1A1, ENO1, PKM, RPS3, EEF2, HSPA5
0, 5, 8, 9	12	HSPA1A, A2M, SDCBP, TNC, ACTB, LAMC1, ANXA5, COL1A2, KRT1, CD81, RTN4, HSPA8
8, 9, 10, 4	12	HSPA8, YWHAZ, VIM, RTN4, MYL6, HSP90AB1, MVP, EHD2, ANXA5, PGK1, VCP, ACTB
9, 10, 5, 7	12	MSN, ANXA6, LAMB1, ANXA2, EEF1A1, ENO1, MYH9, ANXA1, MFGE8, HTRA1, ATP1B3, PDCD6IP
4, 5, 7	12	MSN, ANXA6, KRT2, KRT10, ALB, ANXA2, KRT5, EEF1A1, ENO1, MYH9, KRT6A, ANXA1
8, 9, 5	12	HSPA8, COL1A2, LAMC1, HSPA1A, RTN4, A2M, CD81, TNC, ANXA5, KRT1, SDCBP, ACTB
8, 6	12	FBLN2, LAMC1, SLIT2, CD81, TNC, COL6A1, SERPINE2, PLOD1, NID2, FBLN1, LPL, CLU
8, 3, 4, 13	10	HSP90AB1, PGK1, KRT1, YWHAZ, TUBA1B, VCP, ACTB, ACTA2, CKB, HSPA8
8, 4, 13	10	HSPA8, YWHAZ, HSP90AB1, ACTA2, PGK1, TUBA1B, KRT1, CKB, VCP, ACTB
15, 7	10	ALDOA, ANXA6, EZR, PSMB1, MAN2B1, EIF3L, CLTC, MYH9, RPS3, MYH11
8, 11	10	COL1A2, LAMC1, COL1A1, CD81, TNC, ANXA5, PGK1, LOX, NID2, C3
0, 4, 5, 7, 9	9	MYH9, MSN, EEF1A1, ANXA6, ENO1, ANXA1, KRT10, ALB, ANXA2
0, 7, 9, 10, 12	9	PKM, SERPINH1, HSP90B1, EEF1A1, ENO1, ANXA1, ALDOA, LDHA, GSN
8, 10, 3, 4	9	MYH10, HSP90AB1, PGK1, YWHAZ, VCP, ACTB, ANXA5, CKB, HSPA8
9, 4, 5, 7	9	MSN, ANXA6, KRT10, ALB, ANXA2, EEF1A1, ENO1, MYH9, ANXA1
7, 9, 10, 12	9	ALDOA, HSP90B1, LDHA, EEF1A1, ENO1, PKM, GSN, SERPINH1, ANXA1
6, 7	9	TNN, EMILIN1, LAMB1, PXDN, PCOLCE, MFGE8, HTRA1, LGALS3BP, POSTN
11, 7	9	SERPINF1, ITIH2, LAMB1, F2, ALB, GSN, NID1, MFGE8, HBB-B1
0, 4, 7, 9, 10, 12	8	PKM, HSP90B1, EEF1A1, ENO1, ANXA1, ALDOA, LDHA, GSN
0, 3, 4, 8, 9	8	PGK1, YWHAZ, ACTB, ANXA5, KRT1, HSP90AB1, VCP, HSPA8
0, 5, 8, 9, 10	8	SDCBP, TNC, ACTB, LAMC1, ANXA5, CD81, RTN4, HSPA8
4, 7, 9, 10, 12	8	ALDOA, HSP90B1, LDHA, EEF1A1, ENO1, PKM, GSN, ANXA1
3, 4, 5, 7	8	ANXA6, ANXA2, MYH9, KRT2, KRT10, KRT5, EEF1A1, ENO1
8, 9, 3, 4	8	HSP90AB1, PGK1, KRT1, YWHAZ, VCP, ACTB, ANXA5, HSPA8
5, 8, 9, 10	8	HSPA8, LAMC1, RTN4, CD81, TNC, ANXA5, SDCBP, ACTB
0, 15, 7	8	EZR, MYH9, ANXA6, EIF3L, RPS3, CLTC, ALDOA, MYH11
10, 15, 7	8	ALDOA, ANXA6, EZR, PSMB1, EIF3L, CLTC, MYH9, RPS3
0, 3, 4, 8, 9, 10	7	PGK1, YWHAZ, ACTB, ANXA5, HSP90AB1, VCP, HSPA8
0, 3, 4, 8, 9, 13	7	PGK1, YWHAZ, ACTB, KRT1, HSP90AB1, VCP, HSPA8
0, 4, 5, 7, 9, 10	7	MYH9, MSN, EEF1A1, ANXA6, ENO1, ANXA1, ANXA2
0, 7, 9, 10, 15	7	EZR, MYH9, ANXA6, EIF3L, RPS3, CLTC, ALDOA
3, 4, 5, 7, 13	7	ANXA6, ANXA2, KRT2, KRT10, KRT5, EEF1A1, ENO1
3, 4, 8, 9, 10	7	HSP90AB1, PGK1, YWHAZ, VCP, ACTB, ANXA5, HSPA8
3, 4, 8, 9, 13	7	HSP90AB1, PGK1, KRT1, YWHAZ, VCP, ACTB, HSPA8
3, 4, 8, 10, 13	7	HSP90AB1, PGK1, YWHAZ, VCP, ACTB, CKB, HSPA8
4, 5, 7, 9, 10	7	MSN, ANXA6, ANXA2, EEF1A1, ENO1, MYH9, ANXA1
4, 5, 7, 13	7	ANXA6, KRT2, KRT10, ANXA2, KRT5, EEF1A1, ENO1
8, 9, 4, 13	7	HSPA8, YWHAZ, HSP90AB1, PGK1, KRT1, VCP, ACTB
8, 10, 4, 13	7	HSPA8, YWHAZ, HSP90AB1, PGK1, CKB, VCP, ACTB
7, 9, 10, 15	7	ALDOA, ANXA6, EZR, EIF3L, CLTC, MYH9, RPS3
0, 3, 4, 7, 9, 10, 12, 13	6	PKM, HSP90B1, EEF1A1, ENO1, ALDOA, LDHA
0, 3, 4, 8, 9, 10, 13	6	PGK1, YWHAZ, ACTB, HSP90AB1, VCP, HSPA8
3, 4, 7, 9, 10, 12, 13	6	ALDOA, PKM, LDHA, HSP90B1, EEF1A1, ENO1
0, 3, 4, 5, 7, 9	6	MYH9, EEF1A1, ANXA6, ENO1, KRT10, ANXA2
0, 4, 7, 9, 10, 15	6	EZR, MYH9, ANXA6, RPS3, CLTC, ALDOA
3, 4, 8, 9, 10, 13	6	HSP90AB1, PGK1, YWHAZ, VCP, ACTB, HSPA8
4, 7, 9, 10, 12, 13	6	ALDOA, HSP90B1, LDHA, EEF1A1, ENO1, PKM
0, 4, 5, 8, 9	6	A2M, ACTB, ANXA5, KRT1, RTN4, HSPA8
3, 4, 5, 7, 9	6	ANXA6, ANXA2, MYH9, KRT10, EEF1A1, ENO1
4, 7, 9, 10, 15	6	ALDOA, ANXA6, EZR, CLTC, MYH9, RPS3
4, 8, 9, 10, 13	6	HSPA8, YWHAZ, HSP90AB1, PGK1, VCP, ACTB
0, 8, 9, 11	6	PGK1, TNC, LAMC1, ANXA5, COL1A2, CD81
4, 5, 8, 9	6	HSPA8, RTN4, A2M, ANXA5, KRT1, ACTB
8, 11, 5	6	COL1A2, LAMC1, CD81, TNC, ANXA5, C3
8, 9, 6	6	LAMC1, CD81, TNC, COL6A1, SERPINE2, CLU
8, 9, 11	6	COL1A2, LAMC1, CD81, TNC, ANXA5, PGK1
8, 10, 11	6	LAMC1, COL1A1, CD81, TNC, ANXA5, PGK1
8, 1	6	EIF3A, EEF1A2, ACTA2, SERPINE2, VCL, ACTB
8, 12	6	FBLN2, VIM, HSP90AA1, PGK1, LOX, ACTB
8, 15	6	EIF3A, MYH10, MYL6, MYH14, ANXA5, VCL
0, 3, 4, 5, 7, 9, 10	5	MYH9, EEF1A1, ANXA6, ENO1, ANXA2
0, 3, 4, 5, 7, 9, 13	5	EEF1A1, ANXA6, ENO1, KRT10, ANXA2
0, 3, 4, 7, 9, 10, 15	5	MYH9, ANXA6, RPS3, CLTC, ALDOA
0, 7, 9, 10, 13, 15	5	ANXA6, EIF3L, RPS3, CLTC, ALDOA
3, 4, 5, 7, 9, 10	5	ANXA6, ANXA2, MYH9, EEF1A1, ENO1
3, 4, 5, 7, 9, 13	5	ANXA6, ANXA2, KRT10, EEF1A1, ENO1
3, 4, 7, 9, 10, 15	5	ALDOA, ANXA6, MYH9, RPS3, CLTC
0, 3, 5, 8, 9	5	HSPA1A, ACTB, ANXA5, KRT1, HSPA8
0, 5, 8, 9, 11	5	TNC, LAMC1, ANXA5, COL1A2, CD81
0, 8, 9, 10, 11	5	PGK1, TNC, LAMC1, ANXA5, CD81
4, 5, 7, 9, 13	5	ANXA6, KRT10, ANXA2, EEF1A1, ENO1
7, 9, 10, 13, 15	5	ALDOA, ANXA6, EIF3L, CLTC, RPS3
0, 6, 8, 9	5	TNC, CLU, LAMC1, COL6A1, CD81
0, 8, 9, 15	5	MYH14, MYL6, VCL, ANXA5, EIF3A
3, 5, 8, 9	5	KRT1, ACTB, HSPA1A, ANXA5, HSPA8
8, 9, 11, 5	5	COL1A2, LAMC1, CD81, TNC, ANXA5
8, 9, 10, 11	5	LAMC1, CD81, TNC, ANXA5, PGK1
10, 11, 7	5	ITIH2, LAMB1, GSN, NID1, MFGE8
8, 9, 15	5	EIF3A, MYL6, MYH14, ANXA5, VCL
8, 10, 15	5	EIF3A, MYH10, MYL6, ANXA5, VCL
1, 7	5	RPSA, EIF3L, EEF1A1, AP2A2, POSTN
0, 3, 4, 5, 7, 9, 10, 13	4	EEF1A1, ANXA6, ENO1, ANXA2
0, 3, 4, 7, 9, 10, 13, 15	4	ANXA6, RPS3, CLTC, ALDOA
3, 4, 5, 7, 9, 10, 13	4	ANXA6, ANXA2, EEF1A1, ENO1
3, 4, 7, 9, 10, 13, 15	4	ALDOA, ANXA6, RPS3, CLTC
0, 3, 4, 5, 8, 9	4	ACTB, ANXA5, KRT1, HSPA8
0, 3, 5, 8, 9, 13	4	HSPA1A, ACTB, KRT1, HSPA8
0, 4, 5, 8, 9, 10	4	ACTB, ANXA5, RTN4, HSPA8
0, 5, 8, 9, 10, 11	4	TNC, LAMC1, ANXA5, CD81
4, 7, 9, 10, 13, 15	4	ALDOA, ANXA6, CLTC, RPS3
0, 5, 6, 7, 9	4	LAMB1, HTRA1, LGALS3BP, MFGE8
0, 8, 9, 10, 12	4	PGK1, ACTB, HSP90AA1, VIM
0, 8, 9, 10, 15	4	MYL6, VCL, ANXA5, EIF3A
3, 4, 5, 8, 9	4	KRT1, ACTB, ANXA5, HSPA8
3, 5, 8, 9, 13	4	KRT1, ACTB, HSPA1A, HSPA8
4, 5, 8, 9, 10	4	HSPA8, RTN4, ANXA5, ACTB
5, 8, 9, 10, 11	4	LAMC1, CD81, TNC, ANXA5
0, 7, 9, 11	4	LAMB1, MFGE8, ALB, GSN
1, 7, 10, 13	4	RPSA, EIF3L, EEF1A1, AP2A2
5, 6, 7, 9	4	LAMB1, MFGE8, HTRA1, LGALS3BP
5, 8, 9, 13	4	HSPA8, HSPA1A, KRT1, ACTB
8, 9, 10, 12	4	VIM, HSP90AA1, PGK1, ACTB
8, 9, 10, 15	4	EIF3A, MYL6, ANXA5, VCL
8, 1, 9	4	EIF3A, SERPINE2, VCL, ACTB
11, 5, 7	4	LAMB1, ALB, NID1, MFGE8
8, 11, 6	4	LAMC1, CD81, TNC, NID2
9, 11, 7	4	LAMB1, ALB, GSN, MFGE8
8, 2	4	MYH10, MYH14, MPRIP, SEPTIN2
0, 3, 4, 5, 8, 9, 10	3	ACTB, ANXA5, HSPA8
0, 3, 4, 5, 8, 9, 13	3	ACTB, KRT1, HSPA8
0, 3, 8, 9, 10, 12, 13	3	PGK1, ACTB, HSP90AA1
0, 4, 5, 7, 9, 10, 12	3	EEF1A1, ENO1, ANXA1
0, 5, 6, 8, 9, 10, 11	3	TNC, LAMC1, CD81
0, 1, 7, 9, 10, 13	3	EEF1A1, RPSA, EIF3L
0, 4, 8, 9, 10, 12	3	PGK1, ACTB, VIM
0, 5, 6, 7, 9, 10	3	LAMB1, HTRA1, MFGE8
3, 4, 5, 8, 9, 13	3	KRT1, ACTB, HSPA8
3, 8, 9, 10, 12, 13	3	PGK1, HSP90AA1, ACTB
5, 6, 8, 9, 10, 11	3	LAMC1, CD81, TNC
0, 1, 8, 9, 10	3	VCL, ACTB, EIF3A
0, 5, 7, 9, 11	3	LAMB1, MFGE8, ALB
0, 7, 9, 10, 11	3	LAMB1, MFGE8, GSN
1, 3, 7, 10, 13	3	RPSA, EEF1A1, AP2A2
1, 7, 9, 10, 13	3	RPSA, EIF3L, EEF1A1
4, 5, 8, 9, 13	3	HSPA8, KRT1, ACTB
4, 8, 9, 10, 12	3	VIM, PGK1, ACTB
5, 6, 7, 9, 10	3	LAMB1, MFGE8, HTRA1
8, 9, 10, 12, 13	3	HSP90AA1, PGK1, ACTB
1, 3, 8, 13	3	EEF1A2, ACTA2, ACTB
1, 8, 9, 10	3	EIF3A, VCL, ACTB
4, 8, 10, 15	3	MYH10, MYL6, ANXA5
9, 11, 5, 7	3	LAMB1, ALB, MFGE8
10, 11, 5, 7	3	LAMB1, NID1, MFGE8
9, 10, 11, 7	3	LAMB1, GSN, MFGE8
14, 7	3	MYH9, KRT17, APOE
0, 3, 4, 5, 7, 9, 10, 12, 13	2	EEF1A1, ENO1
0, 3, 4, 5, 7, 9, 10, 15	2	MYH9, ANXA6
0, 3, 4, 5, 8, 9, 10, 13	2	ACTB, HSPA8
0, 3, 4, 8, 9, 10, 12, 13	2	PGK1, ACTB
0, 1, 3, 7, 9, 10, 13	2	EEF1A1, RPSA
0, 3, 4, 8, 9, 10, 11	2	PGK1, ANXA5
0, 5, 6, 7, 9, 10, 11	2	LAMB1, MFGE8
3, 4, 5, 7, 9, 10, 15	2	ANXA6, MYH9
0, 1, 8, 9, 10, 15	2	VCL, EIF3A
0, 4, 8, 9, 10, 15	2	MYL6, ANXA5
1, 3, 7, 9, 10, 13	2	RPSA, EEF1A1
4, 5, 8, 9, 10, 13	2	HSPA8, ACTB
0, 4, 7, 9, 11	2	ALB, GSN
1, 3, 4, 8, 13	2	ACTA2, ACTB
1, 8, 9, 10, 15	2	EIF3A, VCL
3, 4, 8, 10, 15	2	MYH10, ANXA5
4, 8, 9, 10, 11	2	ANXA5, PGK1
0, 2, 8, 9	2	MYH14, SEPTIN2
8, 2, 15	2	MYH10, MYH14
4, 14, 7	2	MYH9, KRT17
5, 14, 7	2	MYH9, APOE
8, 11, 12	2	PGK1, LOX
0, 1, 3, 4, 5, 7, 9, 10, 12, 13	1	EEF1A1
0, 1, 3, 4, 5, 8, 9, 10, 12, 13	1	ACTB
0, 3, 4, 5, 7, 9, 10, 13, 15	1	ANXA6
0, 3, 4, 5, 7, 9, 10, 14, 15	1	MYH9
0, 3, 4, 5, 8, 9, 10, 11, 15	1	ANXA5
0, 3, 4, 7, 9, 10, 12, 13, 15	1	ALDOA
0, 3, 4, 8, 9, 10, 11, 12, 13	1	PGK1
0, 1, 7, 9, 10, 13, 15	1	EIF3L
0, 4, 7, 9, 10, 11, 12	1	GSN
0, 4, 5, 7, 9, 11	1	ALB
2, 3, 4, 8, 10, 15	1	MYH10
0, 2, 8, 9, 15	1	MYH14
1, 6, 8, 9	1	SERPINE2
1, 6, 7	1	POSTN
8, 12, 6	1	FBLN2
2, 7	1	TINAGL1
0, 1, 2, 3, 4, 5, 6, 7, 8, 9, 10, 11, 12, 13, 14, 15	0

## Sheet: hypoxia_normoxia_max_sets
Set index	Proteins shared	Protein symbol
0, 1, 3, 4, 5, 7, 9, 10, 12, 13	1	EEF1A1
0, 1, 3, 4, 5, 8, 9, 10, 12, 13	1	ACTB
0, 3, 4, 5, 7, 9, 10, 12, 13	2	EEF1A1, ENO1
0, 3, 4, 5, 7, 9, 10, 13, 15	1	ANXA6
0, 3, 4, 5, 7, 9, 10, 14, 15	1	MYH9
0, 3, 4, 5, 8, 9, 10, 11, 15	1	ANXA5
0, 3, 4, 7, 9, 10, 12, 13, 15	1	ALDOA
0, 3, 4, 8, 9, 10, 11, 12, 13	1	PGK1
0, 3, 4, 7, 9, 10, 12, 13	6	PKM, HSP90B1, EEF1A1, ENO1, ALDOA, LDHA
0, 3, 4, 5, 7, 9, 10, 13	4	EEF1A1, ANXA6, ENO1, ANXA2
0, 3, 4, 7, 9, 10, 13, 15	4	ANXA6, RPS3, CLTC, ALDOA
0, 3, 4, 5, 7, 9, 10, 15	2	MYH9, ANXA6
0, 3, 4, 5, 8, 9, 10, 13	2	ACTB, HSPA8
0, 3, 4, 8, 9, 10, 12, 13	2	PGK1, ACTB
0, 3, 4, 7, 9, 10, 13	12	EEF2, PKM, HSP90B1, EEF1A1, ANXA6, ENO1, RPS3, CLTC, HSPA5, ALDOA, ANXA2, LDHA
0, 3, 4, 8, 9, 10, 13	6	PGK1, YWHAZ, ACTB, HSP90AB1, VCP, HSPA8
3, 4, 7, 9, 10, 12, 13	6	ALDOA, PKM, LDHA, HSP90B1, EEF1A1, ENO1
0, 3, 4, 5, 7, 9, 10	5	MYH9, EEF1A1, ANXA6, ENO1, ANXA2
0, 3, 4, 5, 7, 9, 13	5	EEF1A1, ANXA6, ENO1, KRT10, ANXA2
0, 3, 4, 7, 9, 10, 15	5	MYH9, ANXA6, RPS3, CLTC, ALDOA
3, 4, 5, 7, 9, 10, 13	4	ANXA6, ANXA2, EEF1A1, ENO1
3, 4, 7, 9, 10, 13, 15	4	ALDOA, ANXA6, RPS3, CLTC
0, 3, 4, 5, 8, 9, 10	3	ACTB, ANXA5, HSPA8
0, 3, 4, 5, 8, 9, 13	3	ACTB, KRT1, HSPA8
0, 3, 8, 9, 10, 12, 13	3	PGK1, ACTB, HSP90AA1
0, 4, 5, 7, 9, 10, 12	3	EEF1A1, ENO1, ANXA1
0, 5, 6, 8, 9, 10, 11	3	TNC, LAMC1, CD81
0, 1, 3, 7, 9, 10, 13	2	EEF1A1, RPSA
0, 3, 4, 8, 9, 10, 11	2	PGK1, ANXA5
0, 5, 6, 7, 9, 10, 11	2	LAMB1, MFGE8
3, 4, 5, 7, 9, 10, 15	2	ANXA6, MYH9
0, 1, 7, 9, 10, 13, 15	1	EIF3L
0, 4, 7, 9, 10, 11, 12	1	GSN
0, 3, 7, 9, 10, 13	16	EEF2, PKM, HSP90B1, EEF1A1, ATP2B4, ANXA6, RPSA, CAND1, ENO1, RPS3, CLTC, HSPA5, ALDOA, ANXA2, LDHA, LDHB
0, 3, 4, 7, 9, 10	14	MYH9, EEF2, PKM, HSP90B1, EEF1A1, ANXA6, ENO1, RPS3, CLTC, HSPA5, ALDOA, ANXA2, ATIC, LDHA
0, 3, 4, 7, 9, 13	13	EEF2, PKM, HSP90B1, EEF1A1, ANXA6, ENO1, RPS3, KRT10, CLTC, HSPA5, ALDOA, ANXA2, LDHA
0, 3, 8, 9, 10, 13	13	PGK1, TUBB6, YWHAZ, ACTB, EHD1, HSP90AA1, HSP90AB1, VCP, TUBB4B, DPYSL2, HSPA8, HNRNPH1, ACTR1A
3, 4, 7, 9, 10, 13	12	ALDOA, ANXA6, ANXA2, RPS3, EEF2, PKM, LDHA, HSP90B1, CLTC, EEF1A1, ENO1, HSPA5
0, 4, 7, 9, 10, 12	8	PKM, HSP90B1, EEF1A1, ENO1, ANXA1, ALDOA, LDHA, GSN
0, 3, 4, 8, 9, 10	7	PGK1, YWHAZ, ACTB, ANXA5, HSP90AB1, VCP, HSPA8
0, 3, 4, 8, 9, 13	7	PGK1, YWHAZ, ACTB, KRT1, HSP90AB1, VCP, HSPA8
0, 4, 5, 7, 9, 10	7	MYH9, MSN, EEF1A1, ANXA6, ENO1, ANXA1, ANXA2
0, 3, 4, 5, 7, 9	6	MYH9, EEF1A1, ANXA6, ENO1, KRT10, ANXA2
0, 4, 7, 9, 10, 15	6	EZR, MYH9, ANXA6, RPS3, CLTC, ALDOA
3, 4, 8, 9, 10, 13	6	HSP90AB1, PGK1, YWHAZ, VCP, ACTB, HSPA8
4, 7, 9, 10, 12, 13	6	ALDOA, HSP90B1, LDHA, EEF1A1, ENO1, PKM
0, 7, 9, 10, 13, 15	5	ANXA6, EIF3L, RPS3, CLTC, ALDOA
3, 4, 5, 7, 9, 10	5	ANXA6, ANXA2, MYH9, EEF1A1, ENO1
3, 4, 5, 7, 9, 13	5	ANXA6, ANXA2, KRT10, EEF1A1, ENO1
3, 4, 7, 9, 10, 15	5	ALDOA, ANXA6, MYH9, RPS3, CLTC
0, 3, 4, 5, 8, 9	4	ACTB, ANXA5, KRT1, HSPA8
0, 3, 5, 8, 9, 13	4	HSPA1A, ACTB, KRT1, HSPA8
0, 4, 5, 8, 9, 10	4	ACTB, ANXA5, RTN4, HSPA8
0, 5, 8, 9, 10, 11	4	TNC, LAMC1, ANXA5, CD81
4, 7, 9, 10, 13, 15	4	ALDOA, ANXA6, CLTC, RPS3
0, 1, 7, 9, 10, 13	3	EEF1A1, RPSA, EIF3L
0, 4, 8, 9, 10, 12	3	PGK1, ACTB, VIM
0, 5, 6, 7, 9, 10	3	LAMB1, HTRA1, MFGE8
3, 4, 5, 8, 9, 13	3	KRT1, ACTB, HSPA8
3, 8, 9, 10, 12, 13	3	PGK1, HSP90AA1, ACTB
5, 6, 8, 9, 10, 11	3	LAMC1, CD81, TNC
0, 1, 8, 9, 10, 15	2	VCL, EIF3A
0, 4, 8, 9, 10, 15	2	MYL6, ANXA5
1, 3, 7, 9, 10, 13	2	RPSA, EEF1A1
4, 5, 8, 9, 10, 13	2	HSPA8, ACTB
0, 4, 5, 7, 9, 11	1	ALB
2, 3, 4, 8, 10, 15	1	MYH10
0, 4, 7, 9, 10	19	EZR, MYH9, EEF2, PKM, MSN, HSP90B1, EEF1A1, ANXA6, ENO1, ANXA1, RPS3, CLTC, HSPA5, ALDOA, ANXA2, ATIC, LDHA, GSN, RPLP0
0, 3, 7, 9, 10	18	MYH9, EEF2, PKM, HSP90B1, EEF1A1, ATP2B4, ANXA6, RPSA, CAND1, ENO1, RPS3, CLTC, HSPA5, ALDOA, ANXA2, ATIC, LDHA, LDHB
0, 3, 7, 9, 13	18	EEF2, KRT8, PKM, HSP90B1, EEF1A1, ATP2B4, ANXA6, RPSA, CAND1, ENO1, RPS3, KRT10, CLTC, HSPA5, ALDOA, ANXA2, LDHA, LDHB
0, 7, 9, 10, 13	17	EEF2, PKM, HSP90B1, EEF1A1, ATP2B4, ANXA6, RPSA, CAND1, EIF3L, ENO1, RPS3, CLTC, HSPA5, ALDOA, ANXA2, LDHA, LDHB
3, 7, 9, 10, 13	16	ALDOA, ANXA6, RPSA, ANXA2, RPS3, EEF2, PKM, CAND1, LDHA, HSP90B1, LDHB, CLTC, EEF1A1, ENO1, ATP2B4, HSPA5
0, 3, 4, 7, 9	15	MYH9, EEF2, PKM, HSP90B1, EEF1A1, ANXA6, ENO1, RPS3, KRT10, CLTC, HSPA5, ALDOA, ANXA2, ATIC, LDHA
0, 3, 8, 9, 13	15	PGK1, HSPA1A, TUBB6, YWHAZ, ACTB, EHD1, KRT1, HSP90AA1, HSP90AB1, VCP, TUBB4B, DPYSL2, HSPA8, HNRNPH1, ACTR1A
0, 3, 8, 9, 10	14	PGK1, TUBB6, YWHAZ, ACTB, ANXA5, EHD1, HSP90AA1, HSP90AB1, VCP, TUBB4B, DPYSL2, HSPA8, HNRNPH1, ACTR1A
0, 8, 9, 10, 13	14	PGK1, TUBB6, YWHAZ, PDIA6, ACTB, EHD1, HSP90AA1, HSP90AB1, VCP, TUBB4B, DPYSL2, HSPA8, HNRNPH1, ACTR1A
3, 4, 7, 9, 10	14	ALDOA, ANXA6, ANXA2, MYH9, RPS3, EEF2, ATIC, PKM, LDHA, HSP90B1, CLTC, EEF1A1, ENO1, HSPA5
3, 4, 7, 9, 13	13	ALDOA, ANXA6, ANXA2, RPS3, EEF2, PKM, KRT10, LDHA, HSP90B1, CLTC, EEF1A1, ENO1, HSPA5
3, 8, 9, 10, 13	13	HSP90AB1, PGK1, YWHAZ, HSP90AA1, VCP, ACTB, TUBB4B, DPYSL2, HSPA8, HNRNPH1, EHD1, ACTR1A, TUBB6
0, 4, 8, 9, 10	12	PGK1, MYL6, YWHAZ, ACTB, ANXA5, VIM, HSP90AB1, MVP, EHD2, VCP, RTN4, HSPA8
0, 5, 7, 9, 10	12	MYH9, LAMB1, MSN, EEF1A1, HTRA1, ANXA6, PDCD6IP, ENO1, ANXA1, MFGE8, ANXA2, ATP1B3
4, 7, 9, 10, 13	12	ALDOA, ANXA6, HSP90B1, ANXA2, CLTC, LDHA, EEF1A1, ENO1, PKM, RPS3, EEF2, HSPA5
0, 4, 5, 7, 9	9	MYH9, MSN, EEF1A1, ANXA6, ENO1, ANXA1, KRT10, ALB, ANXA2
0, 7, 9, 10, 12	9	PKM, SERPINH1, HSP90B1, EEF1A1, ENO1, ANXA1, ALDOA, LDHA, GSN
0, 3, 4, 8, 9	8	PGK1, YWHAZ, ACTB, ANXA5, KRT1, HSP90AB1, VCP, HSPA8
0, 5, 8, 9, 10	8	SDCBP, TNC, ACTB, LAMC1, ANXA5, CD81, RTN4, HSPA8
4, 7, 9, 10, 12	8	ALDOA, HSP90B1, LDHA, EEF1A1, ENO1, PKM, GSN, ANXA1
0, 7, 9, 10, 15	7	EZR, MYH9, ANXA6, EIF3L, RPS3, CLTC, ALDOA
3, 4, 5, 7, 13	7	ANXA6, ANXA2, KRT2, KRT10, KRT5, EEF1A1, ENO1
3, 4, 8, 9, 10	7	HSP90AB1, PGK1, YWHAZ, VCP, ACTB, ANXA5, HSPA8
3, 4, 8, 9, 13	7	HSP90AB1, PGK1, KRT1, YWHAZ, VCP, ACTB, HSPA8
3, 4, 8, 10, 13	7	HSP90AB1, PGK1, YWHAZ, VCP, ACTB, CKB, HSPA8
4, 5, 7, 9, 10	7	MSN, ANXA6, ANXA2, EEF1A1, ENO1, MYH9, ANXA1
0, 4, 5, 8, 9	6	A2M, ACTB, ANXA5, KRT1, RTN4, HSPA8
3, 4, 5, 7, 9	6	ANXA6, ANXA2, MYH9, KRT10, EEF1A1, ENO1
4, 7, 9, 10, 15	6	ALDOA, ANXA6, EZR, CLTC, MYH9, RPS3
4, 8, 9, 10, 13	6	HSPA8, YWHAZ, HSP90AB1, PGK1, VCP, ACTB
0, 3, 5, 8, 9	5	HSPA1A, ACTB, ANXA5, KRT1, HSPA8
0, 5, 8, 9, 11	5	TNC, LAMC1, ANXA5, COL1A2, CD81
0, 8, 9, 10, 11	5	PGK1, TNC, LAMC1, ANXA5, CD81
4, 5, 7, 9, 13	5	ANXA6, KRT10, ANXA2, EEF1A1, ENO1
7, 9, 10, 13, 15	5	ALDOA, ANXA6, EIF3L, CLTC, RPS3
0, 5, 6, 7, 9	4	LAMB1, HTRA1, LGALS3BP, MFGE8
0, 8, 9, 10, 12	4	PGK1, ACTB, HSP90AA1, VIM
0, 8, 9, 10, 15	4	MYL6, VCL, ANXA5, EIF3A
3, 4, 5, 8, 9	4	KRT1, ACTB, ANXA5, HSPA8
3, 5, 8, 9, 13	4	KRT1, ACTB, HSPA1A, HSPA8
4, 5, 8, 9, 10	4	HSPA8, RTN4, ANXA5, ACTB
5, 8, 9, 10, 11	4	LAMC1, CD81, TNC, ANXA5
0, 1, 8, 9, 10	3	VCL, ACTB, EIF3A
0, 5, 7, 9, 11	3	LAMB1, MFGE8, ALB
0, 7, 9, 10, 11	3	LAMB1, MFGE8, GSN
1, 3, 7, 10, 13	3	RPSA, EEF1A1, AP2A2
1, 7, 9, 10, 13	3	RPSA, EIF3L, EEF1A1
4, 5, 8, 9, 13	3	HSPA8, KRT1, ACTB
4, 8, 9, 10, 12	3	VIM, PGK1, ACTB
5, 6, 7, 9, 10	3	LAMB1, MFGE8, HTRA1
8, 9, 10, 12, 13	3	HSP90AA1, PGK1, ACTB
0, 4, 7, 9, 11	2	ALB, GSN
1, 3, 4, 8, 13	2	ACTA2, ACTB
1, 8, 9, 10, 15	2	EIF3A, VCL
3, 4, 8, 10, 15	2	MYH10, ANXA5
4, 8, 9, 10, 11	2	ANXA5, PGK1
0, 2, 8, 9, 15	1	MYH14
0, 8, 10, 9	35	PGK1, MYL6, PSMC3, GSTP1, TUBB6, SDCBP, PSMD13, YWHAZ, EEF1D, PDIA6, ACTN1, TNC, VCL, ACTB, LAMC1, ANXA5, CAVIN1, EHD1, NPM1, HSP90AA1, VIM, HSP90AB1, MVP, EHD2, CD81, NECTIN2, VCP, EIF3A, TUBB4B, RTN4, EIF3F, DPYSL2, HSPA8, HNRNPH1, ACTR1A
0, 7, 9, 10	30	EZR, MYH9, EEF2, PKM, SERPINH1, LAMB1, MSN, HSP90B1, EEF1A1, ATP2B4, HTRA1, ANXA6, RPSA, CAND1, PDCD6IP, EIF3L, ENO1, ANXA1, RPS3, MFGE8, CLTC, HSPA5, ALDOA, ANXA2, ATIC, LDHA, ATP1B3, LDHB, GSN, RPLP0
0, 4, 7, 9	21	EZR, MYH9, EEF2, PKM, MSN, HSP90B1, EEF1A1, ANXA6, ENO1, ANXA1, RPS3, KRT10, ALB, CLTC, HSPA5, ALDOA, ANXA2, ATIC, LDHA, GSN, RPLP0
0, 3, 7, 9	20	MYH9, EEF2, KRT8, PKM, HSP90B1, EEF1A1, ATP2B4, ANXA6, RPSA, CAND1, ENO1, RPS3, KRT10, CLTC, HSPA5, ALDOA, ANXA2, ATIC, LDHA, LDHB
0, 7, 9, 13	19	EEF2, KRT8, PKM, HSP90B1, EEF1A1, ATP2B4, ANXA6, RPSA, CAND1, EIF3L, ENO1, RPS3, KRT10, CLTC, HSPA5, ALDOA, ANXA2, LDHA, LDHB
4, 7, 9, 10	19	MSN, ALDOA, ANXA6, EZR, HSP90B1, ATIC, ANXA2, CLTC, LDHA, EEF1A1, ENO1, MYH9, PKM, RPS3, GSN, EEF2, RPLP0, ANXA1, HSPA5
9, 10, 3, 7	18	ALDOA, ANXA6, RPSA, ANXA2, MYH9, RPS3, EEF2, ATIC, PKM, CAND1, LDHA, HSP90B1, LDHB, CLTC, EEF1A1, ENO1, ATP2B4, HSPA5
9, 3, 13, 7	18	ALDOA, ANXA6, RPSA, ANXA2, RPS3, EEF2, KRT8, PKM, CAND1, KRT10, LDHA, HSP90B1, LDHB, CLTC, EEF1A1, ENO1, ATP2B4, HSPA5
10, 3, 13, 7	18	ALDOA, ANXA6, RPSA, ANXA2, AP2A2, RPS3, EEF2, PKM, CAND1, DPYSL3, LDHA, HSP90B1, LDHB, CLTC, EEF1A1, ENO1, ATP2B4, HSPA5
9, 10, 13, 7	17	ALDOA, ANXA6, RPSA, HSP90B1, ANXA2, EIF3L, LDHB, CLTC, LDHA, EEF1A1, ENO1, ATP2B4, PKM, RPS3, CAND1, EEF2, HSPA5
0, 3, 8, 9	16	PGK1, HSPA1A, TUBB6, YWHAZ, ACTB, ANXA5, EHD1, KRT1, HSP90AA1, HSP90AB1, VCP, TUBB4B, DPYSL2, HSPA8, HNRNPH1, ACTR1A
0, 8, 9, 13	16	PGK1, HSPA1A, TUBB6, YWHAZ, PDIA6, ACTB, EHD1, KRT1, HSP90AA1, HSP90AB1, VCP, TUBB4B, DPYSL2, HSPA8, HNRNPH1, ACTR1A
8, 9, 3, 13	16	HSP90AB1, PGK1, KRT1, YWHAZ, HSP90AA1, VCP, ACTB, HSPA1A, TUBB4B, DPYSL2, HSPA8, HNRNPH1, EHD1, HBB, ACTR1A, TUBB6
0, 5, 7, 9	15	MYH9, LAMB1, MSN, EEF1A1, HTRA1, ANXA6, PDCD6IP, ENO1, ANXA1, LGALS3BP, MFGE8, KRT10, ALB, ANXA2, ATP1B3
9, 3, 4, 7	15	ALDOA, ANXA6, ANXA2, MYH9, RPS3, EEF2, ATIC, PKM, KRT10, LDHA, HSP90B1, CLTC, EEF1A1, ENO1, HSPA5
3, 4, 13, 7	15	ALDOA, ANXA6, ANXA2, RPS3, EEF2, PKM, KRT2, KRT10, LDHA, HSP90B1, KRT5, CLTC, EEF1A1, ENO1, HSPA5
8, 10, 3, 13	15	HSP90AB1, PGK1, PYGB, YWHAZ, HSP90AA1, VCP, ACTB, TUBB4B, DPYSL2, CKB, HSPA8, HNRNPH1, EHD1, ACTR1A, TUBB6
0, 4, 8, 9	14	PGK1, MYL6, A2M, YWHAZ, ACTB, ANXA5, KRT1, VIM, HSP90AB1, MVP, EHD2, VCP, RTN4, HSPA8
8, 9, 10, 3	14	HSP90AB1, PGK1, YWHAZ, HSP90AA1, VCP, ACTB, TUBB4B, ANXA5, DPYSL2, HSPA8, HNRNPH1, EHD1, ACTR1A, TUBB6
8, 9, 10, 13	14	HSPA8, YWHAZ, HNRNPH1, TUBB4B, HSP90AA1, EHD1, HSP90AB1, PDIA6, ACTR1A, DPYSL2, PGK1, TUBB6, VCP, ACTB
9, 4, 13, 7	13	ALDOA, ANXA6, HSP90B1, KRT10, ANXA2, CLTC, LDHA, EEF1A1, ENO1, PKM, RPS3, EEF2, HSPA5
0, 5, 8, 9	12	HSPA1A, A2M, SDCBP, TNC, ACTB, LAMC1, ANXA5, COL1A2, KRT1, CD81, RTN4, HSPA8
8, 9, 10, 4	12	HSPA8, YWHAZ, VIM, RTN4, MYL6, HSP90AB1, MVP, EHD2, ANXA5, PGK1, VCP, ACTB
9, 10, 5, 7	12	MSN, ANXA6, LAMB1, ANXA2, EEF1A1, ENO1, MYH9, ANXA1, MFGE8, HTRA1, ATP1B3, PDCD6IP
8, 3, 4, 13	10	HSP90AB1, PGK1, KRT1, YWHAZ, TUBA1B, VCP, ACTB, ACTA2, CKB, HSPA8
8, 10, 3, 4	9	MYH10, HSP90AB1, PGK1, YWHAZ, VCP, ACTB, ANXA5, CKB, HSPA8
9, 4, 5, 7	9	MSN, ANXA6, KRT10, ALB, ANXA2, EEF1A1, ENO1, MYH9, ANXA1
7, 9, 10, 12	9	ALDOA, HSP90B1, LDHA, EEF1A1, ENO1, PKM, GSN, SERPINH1, ANXA1
3, 4, 5, 7	8	ANXA6, ANXA2, MYH9, KRT2, KRT10, KRT5, EEF1A1, ENO1
8, 9, 3, 4	8	HSP90AB1, PGK1, KRT1, YWHAZ, VCP, ACTB, ANXA5, HSPA8
5, 8, 9, 10	8	HSPA8, LAMC1, RTN4, CD81, TNC, ANXA5, SDCBP, ACTB
4, 5, 7, 13	7	ANXA6, KRT2, KRT10, ANXA2, KRT5, EEF1A1, ENO1
8, 9, 4, 13	7	HSPA8, YWHAZ, HSP90AB1, PGK1, KRT1, VCP, ACTB
8, 10, 4, 13	7	HSPA8, YWHAZ, HSP90AB1, PGK1, CKB, VCP, ACTB
7, 9, 10, 15	7	ALDOA, ANXA6, EZR, EIF3L, CLTC, MYH9, RPS3
0, 8, 9, 11	6	PGK1, TNC, LAMC1, ANXA5, COL1A2, CD81
4, 5, 8, 9	6	HSPA8, RTN4, A2M, ANXA5, KRT1, ACTB
0, 6, 8, 9	5	TNC, CLU, LAMC1, COL6A1, CD81
0, 8, 9, 15	5	MYH14, MYL6, VCL, ANXA5, EIF3A
3, 5, 8, 9	5	KRT1, ACTB, HSPA1A, ANXA5, HSPA8
8, 9, 11, 5	5	COL1A2, LAMC1, CD81, TNC, ANXA5
8, 9, 10, 11	5	LAMC1, CD81, TNC, ANXA5, PGK1
0, 7, 9, 11	4	LAMB1, MFGE8, ALB, GSN
1, 7, 10, 13	4	RPSA, EIF3L, EEF1A1, AP2A2
5, 6, 7, 9	4	LAMB1, MFGE8, HTRA1, LGALS3BP
5, 8, 9, 13	4	HSPA8, HSPA1A, KRT1, ACTB
8, 9, 10, 12	4	VIM, HSP90AA1, PGK1, ACTB
8, 9, 10, 15	4	EIF3A, MYL6, ANXA5, VCL
1, 3, 8, 13	3	EEF1A2, ACTA2, ACTB
1, 8, 9, 10	3	EIF3A, VCL, ACTB
4, 8, 10, 15	3	MYH10, MYL6, ANXA5
9, 11, 5, 7	3	LAMB1, ALB, MFGE8
10, 11, 5, 7	3	LAMB1, NID1, MFGE8
9, 10, 11, 7	3	LAMB1, GSN, MFGE8
0, 2, 8, 9	2	MYH14, SEPTIN2
1, 6, 8, 9	1	SERPINE2
0, 8, 9	46	KIRREL1, MYH14, PGK1, HSPA1A, MYL6, PSMC3, GSTP1, A2M, TUBB6, SDCBP, PSMD13, YWHAZ, EEF1D, PDIA6, ACTN1, TNC, VCL, CLU, ACTB, LAMC1, ANXA5, COL6A1, CAVIN1, EHD1, SEPTIN2, COL1A2, KRT1, NPM1, HSP90AA1, VIM, HSP90AB1, MVP, EHD2, CD81, NECTIN2, VCP, EIF3A, NACA, TUBB4B, RTN4, EIF3F, DPYSL2, HSPA8, HNRNPH1, ACTR1A, PSMB5
0, 8, 10	37	PGK1, MYL6, PSMC3, GSTP1, ST13, TUBB6, SDCBP, PSMD13, YWHAZ, EEF1D, PDIA6, ACTN1, TNC, VCL, ACTB, LAMC1, ANXA5, CAVIN1, EHD1, NPM1, HSP90AA1, SEC23A, VIM, HSP90AB1, MVP, EHD2, CD81, NECTIN2, VCP, EIF3A, TUBB4B, RTN4, EIF3F, DPYSL2, HSPA8, HNRNPH1, ACTR1A
0, 9, 7	36	EZR, MYH9, EEF2, KRT8, PKM, SERPINH1, LAMB1, MSN, HSP90B1, EEF1A1, ATP2B4, HTRA1, ANXA6, RPSA, CAND1, PDCD6IP, EIF3L, ENO1, ANXA1, LGALS3BP, CENPJ, RPS3, MFGE8, KRT10, ALB, CLTC, HSPA5, ALDOA, ANXA2, TOLLIP, ATIC, LDHA, ATP1B3, LDHB, GSN, RPLP0
8, 9, 10	35	HSPA8, PSMD13, YWHAZ, EEF1D, LAMC1, EIF3A, HNRNPH1, VIM, TUBB4B, HSP90AA1, RTN4, MYL6, PSMC3, EHD1, HSP90AB1, PDIA6, GSTP1, CD81, ACTN1, NECTIN2, EIF3F, ACTR1A, MVP, TNC, EHD2, ANXA5, DPYSL2, PGK1, CAVIN1, TUBB6, SDCBP, VCL, NPM1, VCP, ACTB
9, 10, 7	31	MSN, ALDOA, ANXA6, EZR, RPSA, HSP90B1, LAMB1, ATIC, ANXA2, EIF3L, LDHB, CLTC, LDHA, EEF1A1, ENO1, MYH9, ATP2B4, PKM, RPS3, CAND1, GSN, EEF2, SERPINH1, RPLP0, ANXA11, ANXA1, MFGE8, HTRA1, ATP1B3, HSPA5, PDCD6IP
8, 3, 13	24	HSP90AB1, PGK1, KRT1, PGK2, PYGB, YWHAZ, HSP90AA1, EEF1A2, TUBA1B, VCP, ACTB, HSPA1A, TUBB4B, ACTA2, DPYSL2, CKB, HSPA8, HNRNPH1, TUBB2A, EHD1, HBB, ACTR1A, TUBB6, TRAP1
3, 13, 7	23	ALDOA, ANXA6, RPSA, ANXA2, AP2A2, RPS3, EEF2, KRT8, PKM, CAND1, KRT2, DPYSL3, KRT10, LDHA, CRMP1, HSP90B1, LDHB, KRT5, CLTC, EEF1A1, ENO1, ATP2B4, HSPA5
9, 4, 7	21	MSN, ALDOA, ANXA6, EZR, HSP90B1, ATIC, KRT10, ALB, ANXA2, CLTC, LDHA, EEF1A1, ENO1, MYH9, PKM, RPS3, GSN, EEF2, RPLP0, ANXA1, HSPA5
9, 3, 7	20	ALDOA, ANXA6, RPSA, ANXA2, MYH9, RPS3, EEF2, KRT8, ATIC, PKM, CAND1, KRT10, LDHA, HSP90B1, LDHB, CLTC, EEF1A1, ENO1, ATP2B4, HSPA5
10, 3, 7	20	ALDOA, ANXA6, RPSA, ANXA2, MYH9, AP2A2, RPS3, EEF2, ATIC, PKM, CAND1, DPYSL3, LDHA, HSP90B1, LDHB, CLTC, EEF1A1, ENO1, ATP2B4, HSPA5
9, 13, 7	19	ALDOA, ANXA6, RPSA, HSP90B1, KRT8, KRT10, ANXA2, EIF3L, LDHB, CLTC, LDHA, EEF1A1, ENO1, ATP2B4, PKM, RPS3, CAND1, EEF2, HSPA5
10, 13, 7	19	ALDOA, ANXA6, RPSA, HSP90B1, DPYSL3, ANXA2, EIF3L, LDHB, CLTC, LDHA, EEF1A1, ENO1, ATP2B4, AP2A2, PKM, RPS3, CAND1, EEF2, HSPA5
3, 4, 7	17	ALDOA, ANXA6, ANXA2, MYH9, RPS3, EEF2, ATIC, PKM, KRT2, KRT10, LDHA, HSP90B1, KRT5, CLTC, EEF1A1, ENO1, HSPA5
8, 9, 3	17	HSP90AB1, PGK1, KRT1, YWHAZ, HSP90AA1, VCP, ACTB, HSPA1A, TUBB4B, ANXA5, DPYSL2, HSPA8, HNRNPH1, EHD1, HBB, ACTR1A, TUBB6
8, 10, 3	17	MYH10, HSP90AB1, PGK1, PYGB, YWHAZ, HSP90AA1, VCP, ACTB, TUBB4B, ANXA5, DPYSL2, CKB, HSPA8, HNRNPH1, EHD1, ACTR1A, TUBB6
8, 9, 13	17	HSPA8, YWHAZ, HNRNPH1, HSPA1A, TUBB4B, HSP90AA1, EHD1, HSP90AB1, PDIA6, HBB, ACTR1A, DPYSL2, PGK1, KRT1, TUBB6, VCP, ACTB
8, 10, 13	16	HSPA8, YWHAZ, HNRNPH1, TUBB4B, HSP90AA1, EHD1, HSP90AB1, PDIA6, ACTR1A, DPYSL2, PGK1, TUBB6, CKB, PYGB, VCP, ACTB
4, 13, 7	15	ALDOA, ANXA6, HSP90B1, KRT2, KRT10, ANXA2, KRT5, CLTC, LDHA, EEF1A1, ENO1, PKM, RPS3, EEF2, HSPA5
8, 10, 4	15	HSPA8, YWHAZ, VIM, MYH10, RTN4, MYL6, HSP90AB1, MVP, EHD2, ANXA5, PGK1, CKB, ANXA3, VCP, ACTB
9, 5, 7	15	MSN, ANXA6, LAMB1, KRT10, ANXA2, ALB, EEF1A1, ENO1, MYH9, ANXA1, MFGE8, HTRA1, ATP1B3, LGALS3BP, PDCD6IP
8, 9, 4	14	HSPA8, YWHAZ, VIM, RTN4, MYL6, HSP90AB1, A2M, MVP, EHD2, ANXA5, PGK1, KRT1, VCP, ACTB
8, 3, 4	13	MYH10, HSP90AB1, EIF4A2, PGK1, KRT1, YWHAZ, TUBA1B, VCP, ACTB, ANXA5, ACTA2, CKB, HSPA8
10, 5, 7	13	MSN, ANXA6, LAMB1, ANXA2, EEF1A1, ENO1, MYH9, ANXA1, NID1, MFGE8, HTRA1, ATP1B3, PDCD6IP
4, 5, 7	12	MSN, ANXA6, KRT2, KRT10, ALB, ANXA2, KRT5, EEF1A1, ENO1, MYH9, KRT6A, ANXA1
8, 9, 5	12	HSPA8, COL1A2, LAMC1, HSPA1A, RTN4, A2M, CD81, TNC, ANXA5, KRT1, SDCBP, ACTB
8, 4, 13	10	HSPA8, YWHAZ, HSP90AB1, ACTA2, PGK1, TUBA1B, KRT1, CKB, VCP, ACTB
0, 15, 7	8	EZR, MYH9, ANXA6, EIF3L, RPS3, CLTC, ALDOA, MYH11
10, 15, 7	8	ALDOA, ANXA6, EZR, PSMB1, EIF3L, CLTC, MYH9, RPS3
8, 11, 5	6	COL1A2, LAMC1, CD81, TNC, ANXA5, C3
8, 9, 6	6	LAMC1, CD81, TNC, COL6A1, SERPINE2, CLU
8, 9, 11	6	COL1A2, LAMC1, CD81, TNC, ANXA5, PGK1
8, 10, 11	6	LAMC1, COL1A1, CD81, TNC, ANXA5, PGK1
10, 11, 7	5	ITIH2, LAMB1, GSN, NID1, MFGE8
8, 9, 15	5	EIF3A, MYL6, MYH14, ANXA5, VCL
8, 10, 15	5	EIF3A, MYH10, MYL6, ANXA5, VCL
8, 1, 9	4	EIF3A, SERPINE2, VCL, ACTB
11, 5, 7	4	LAMB1, ALB, NID1, MFGE8
8, 11, 6	4	LAMC1, CD81, TNC, NID2
9, 11, 7	4	LAMB1, ALB, GSN, MFGE8
8, 2, 15	2	MYH10, MYH14
4, 14, 7	2	MYH9, KRT17
5, 14, 7	2	MYH9, APOE
8, 11, 12	2	PGK1, LOX
1, 6, 7	1	POSTN
8, 12, 6	1	FBLN2
0, 8	52	KIRREL1, MYH14, PGK1, HSPA1A, MYL6, PSMC3, GSTP1, A2M, ST13, TUBB6, SDCBP, PSMD13, YWHAZ, EEF1D, PDIA6, ACTN1, TNC, VCL, CLU, ACTB, LAMC1, ANXA5, COL6A1, CAVIN1, EHD1, MOCOS, SEPTIN2, COL1A2, KRT1, NPM1, JAKMIP1, HSP90AA1, SEC23A, MACROH2A1, PARP8, VIM, HSP90AB1, MVP, EHD2, CD81, NECTIN2, VCP, EIF3A, NACA, TUBB4B, RTN4, EIF3F, DPYSL2, HSPA8, HNRNPH1, ACTR1A, PSMB5
8, 9	49	KIRREL1, KRT73, HSPA8, PSMD13, COL1A2, YWHAZ, EEF1D, LAMC1, EIF3A, HNRNPH1, VIM, HSPA1A, NACA, TUBB4B, HSP90AA1, RTN4, MYL6, PSMC3, EHD1, HSP90AB1, PDIA6, GSTP1, A2M, CD81, HBB, ACTN1, NECTIN2, EIF3F, ACTR1A, MVP, MYH14, TNC, EHD2, ANXA5, DPYSL2, PGK1, COL6A1, SEPTIN2, KRT1, SERPINE2, CAVIN1, TUBB6, SDCBP, VCL, NPM1, PSMB5, CLU, VCP, ACTB
8, 10	43	HSPA8, PSMD13, YWHAZ, EEF1D, LAMC1, EIF3A, COL1A1, HNRNPH1, VIM, TUBB4B, MYH10, HSP90AA1, RTN4, MYL6, PSMC3, EHD1, SEC23A, HSP90AB1, PDIA6, GSTP1, CD81, ACTN1, NECTIN2, EIF3F, ACTR1A, MVP, TNC, EHD2, ANXA5, ST13, DPYSL2, PGK1, CAVIN1, TUBB6, F13A1, CKB, ANXA3, SDCBP, VCL, NPM1, PYGB, VCP, ACTB
0, 7	38	EZR, MYH9, EEF2, KRT8, PKM, SERPINH1, LAMB1, MSN, HSP90B1, EEF1A1, ATP2B4, HTRA1, ANXA6, RPSA, CAND1, PDCD6IP, EIF3L, ENO1, ANXA1, LGALS3BP, CENPJ, RPS3, MFGE8, KRT10, ALB, CLTC, HSPA5, ALDOA, TDRD7, ANXA2, TOLLIP, ATIC, LDHA, MYH11, ATP1B3, LDHB, GSN, RPLP0
9, 7	38	MSN, ALDOA, ANXA6, EZR, RPSA, CENPJ, HSP90B1, LAMB1, KRT8, ATIC, KRT10, ALB, ANXA2, EIF3L, LDHB, CLTC, LDHA, EEF1A1, ENO1, MYH9, ATP2B4, TOLLIP, PKM, RPS3, CAND1, GSN, EEF2, PRSS1, SERPINH1, RPLP0, ANXA11, ANXA1, MFGE8, HTRA1, ATP1B3, LGALS3BP, HSPA5, PDCD6IP
10, 7	38	MSN, ALDOA, COPS4, ANXA6, EZR, RPSA, HSP90B1, ITIH2, LAMB1, PSMB1, EHD3, DPYSL3, ATIC, ANXA2, EIF3L, LDHB, CLTC, LDHA, EEF1A1, ENO1, MYH9, ATP2B4, AP2A2, PKM, RPS3, CAND1, GSN, EEF2, SERPINH1, RPLP0, ANXA11, ANXA1, NID1, MFGE8, HTRA1, ATP1B3, HSPA5, PDCD6IP
3, 7	27	GIGYF2, ALDOA, ANXA6, RPSA, ANXA2, MYH9, AP2A2, RPS3, EEF2, KRT75, KRT8, ATIC, PKM, CAND1, KRT2, DPYSL3, KRT10, LDHA, CRMP1, HSP90B1, LDHB, KRT5, CLTC, EEF1A1, ENO1, ATP2B4, HSPA5
8, 3	27	MYH10, HSP90AB1, EIF4A2, PGK1, KRT1, PGK2, PYGB, YWHAZ, HSP90AA1, EEF1A2, TUBA1B, VCP, ACTB, HSPA1A, TUBB4B, ANXA5, ACTA2, DPYSL2, CKB, HSPA8, HNRNPH1, TUBB2A, EHD1, HBB, ACTR1A, TUBB6, TRAP1
4, 7	25	MSN, ALDOA, ANXA6, EZR, HSP90B1, KRT2, ATIC, KRT10, ALB, ANXA2, KRT5, CLTC, LDHA, EEF1A1, ENO1, MYH9, KRT6A, PKM, RPS3, GSN, EEF2, KRT17, RPLP0, ANXA1, HSPA5
8, 13	25	HSPA8, YWHAZ, HNRNPH1, HSPA1A, TUBB4B, HSP90AA1, TUBB2A, EHD1, EEF1A2, HSP90AB1, PDIA6, HBB, ACTR1A, ACTA2, DPYSL2, TUBA1B, PGK1, KRT1, TUBB6, CKB, TRAP1, PGK2, PYGB, VCP, ACTB
13, 7	24	ALDOA, ANXA6, RPSA, CRMP1, HSP90B1, KRT2, KRT8, DPYSL3, KRT10, ANXA2, EIF3L, LDHB, KRT5, CLTC, LDHA, EEF1A1, ENO1, ATP2B4, AP2A2, PKM, RPS3, CAND1, EEF2, HSPA5
8, 4	22	HSPA8, YWHAZ, VIM, MYH10, RTN4, MYL6, HSP90AB1, A2M, EIF4A2, MVP, EHD2, ANXA5, TUBB5, ACTA2, PGK1, TUBA1B, KRT1, CKB, ANXA3, TUBA1C, VCP, ACTB
5, 7	20	MSN, ANXA6, LAMB1, KRT2, KRT10, ANXA2, ALB, KRT5, EEF1A1, ENO1, MYH9, KRT6A, APOE, ANXA1, NID1, MFGE8, HTRA1, ATP1B3, LGALS3BP, PDCD6IP
8, 5	14	HSPA8, COL1A2, LAMC1, HSPA1A, RTN4, A2M, CD81, TNC, ANXA5, HAPLN3, KRT1, SDCBP, C3, ACTB
8, 6	12	FBLN2, LAMC1, SLIT2, CD81, TNC, COL6A1, SERPINE2, PLOD1, NID2, FBLN1, LPL, CLU
15, 7	10	ALDOA, ANXA6, EZR, PSMB1, MAN2B1, EIF3L, CLTC, MYH9, RPS3, MYH11
8, 11	10	COL1A2, LAMC1, COL1A1, CD81, TNC, ANXA5, PGK1, LOX, NID2, C3
6, 7	9	TNN, EMILIN1, LAMB1, PXDN, PCOLCE, MFGE8, HTRA1, LGALS3BP, POSTN
11, 7	9	SERPINF1, ITIH2, LAMB1, F2, ALB, GSN, NID1, MFGE8, HBB-B1
8, 1	6	EIF3A, EEF1A2, ACTA2, SERPINE2, VCL, ACTB
8, 12	6	FBLN2, VIM, HSP90AA1, PGK1, LOX, ACTB
8, 15	6	EIF3A, MYH10, MYL6, MYH14, ANXA5, VCL
1, 7	5	RPSA, EIF3L, EEF1A1, AP2A2, POSTN
8, 2	4	MYH10, MYH14, MPRIP, SEPTIN2
14, 7	3	MYH9, KRT17, APOE
2, 7	1	TINAGL1

## Sheet: normoxia_max_proteins
Set index	Proteins shared	Protein symbol
0, 7	38	EZR, MYH9, EEF2, KRT8, PKM, SERPINH1, LAMB1, MSN, HSP90B1, EEF1A1, ATP2B4, HTRA1, ANXA6, RPSA, CAND1, PDCD6IP, EIF3L, ENO1, ANXA1, LGALS3BP, CENPJ, RPS3, MFGE8, KRT10, ALB, CLTC, HSPA5, ALDOA, TDRD7, ANXA2, TOLLIP, ATIC, LDHA, MYH11, ATP1B3, LDHB, GSN, RPLP0
3, 7	27	GIGYF2, ALDOA, ANXA6, RPSA, ANXA2, MYH9, AP2A2, RPS3, EEF2, KRT75, KRT8, ATIC, PKM, CAND1, KRT2, DPYSL3, KRT10, LDHA, CRMP1, HSP90B1, LDHB, KRT5, CLTC, EEF1A1, ENO1, ATP2B4, HSPA5
4, 7	25	MSN, ALDOA, ANXA6, EZR, HSP90B1, KRT2, ATIC, KRT10, ALB, ANXA2, KRT5, CLTC, LDHA, EEF1A1, ENO1, MYH9, KRT6A, PKM, RPS3, GSN, EEF2, KRT17, RPLP0, ANXA1, HSPA5
0, 4, 7	21	EZR, MYH9, EEF2, PKM, MSN, HSP90B1, EEF1A1, ANXA6, ENO1, ANXA1, RPS3, KRT10, ALB, CLTC, HSPA5, ALDOA, ANXA2, ATIC, LDHA, GSN, RPLP0
0, 3, 7	20	MYH9, EEF2, KRT8, PKM, HSP90B1, EEF1A1, ATP2B4, ANXA6, RPSA, CAND1, ENO1, RPS3, KRT10, CLTC, HSPA5, ALDOA, ANXA2, ATIC, LDHA, LDHB
5, 7	20	MSN, ANXA6, LAMB1, KRT2, KRT10, ANXA2, ALB, KRT5, EEF1A1, ENO1, MYH9, KRT6A, APOE, ANXA1, NID1, MFGE8, HTRA1, ATP1B3, LGALS3BP, PDCD6IP
3, 4, 7	17	ALDOA, ANXA6, ANXA2, MYH9, RPS3, EEF2, ATIC, PKM, KRT2, KRT10, LDHA, HSP90B1, KRT5, CLTC, EEF1A1, ENO1, HSPA5
0, 3, 4, 7	15	MYH9, EEF2, PKM, HSP90B1, EEF1A1, ANXA6, ENO1, RPS3, KRT10, CLTC, HSPA5, ALDOA, ANXA2, ATIC, LDHA
0, 5, 7	15	MYH9, LAMB1, MSN, EEF1A1, HTRA1, ANXA6, PDCD6IP, ENO1, ANXA1, LGALS3BP, MFGE8, KRT10, ALB, ANXA2, ATP1B3
4, 5, 7	12	MSN, ANXA6, KRT2, KRT10, ALB, ANXA2, KRT5, EEF1A1, ENO1, MYH9, KRT6A, ANXA1
0, 4, 5, 7	9	MYH9, MSN, EEF1A1, ANXA6, ENO1, ANXA1, KRT10, ALB, ANXA2
6, 7	9	TNN, EMILIN1, LAMB1, PXDN, PCOLCE, MFGE8, HTRA1, LGALS3BP, POSTN
3, 4, 5, 7	8	ANXA6, ANXA2, MYH9, KRT2, KRT10, KRT5, EEF1A1, ENO1
0, 3, 4, 5, 7	6	MYH9, EEF1A1, ANXA6, ENO1, KRT10, ANXA2
1, 7	5	RPSA, EIF3L, EEF1A1, AP2A2, POSTN
0, 5, 6, 7	4	LAMB1, HTRA1, LGALS3BP, MFGE8
5, 6, 7	4	LAMB1, MFGE8, HTRA1, LGALS3BP
0, 1, 7	3	EEF1A1, RPSA, EIF3L
1, 3, 7	3	RPSA, EEF1A1, AP2A2
0, 1, 3, 7	2	EEF1A1, RPSA
0, 1, 3, 4, 5, 7	1	EEF1A1
1, 6, 7	1	POSTN
2, 7	1	TINAGL1
0, 1, 2, 3, 4, 5, 6, 7	0

## Sheet: normoxia_max_sets
Set index	Proteins shared	Protein symbol
0, 1, 3, 4, 5, 7	1	EEF1A1
0, 3, 4, 5, 7	6	MYH9, EEF1A1, ANXA6, ENO1, KRT10, ANXA2
0, 3, 4, 7	15	MYH9, EEF2, PKM, HSP90B1, EEF1A1, ANXA6, ENO1, RPS3, KRT10, CLTC, HSPA5, ALDOA, ANXA2, ATIC, LDHA
0, 4, 5, 7	9	MYH9, MSN, EEF1A1, ANXA6, ENO1, ANXA1, KRT10, ALB, ANXA2
3, 4, 5, 7	8	ANXA6, ANXA2, MYH9, KRT2, KRT10, KRT5, EEF1A1, ENO1
0, 5, 6, 7	4	LAMB1, HTRA1, LGALS3BP, MFGE8
0, 1, 3, 7	2	EEF1A1, RPSA
0, 4, 7	21	EZR, MYH9, EEF2, PKM, MSN, HSP90B1, EEF1A1, ANXA6, ENO1, ANXA1, RPS3, KRT10, ALB, CLTC, HSPA5, ALDOA, ANXA2, ATIC, LDHA, GSN, RPLP0
0, 3, 7	20	MYH9, EEF2, KRT8, PKM, HSP90B1, EEF1A1, ATP2B4, ANXA6, RPSA, CAND1, ENO1, RPS3, KRT10, CLTC, HSPA5, ALDOA, ANXA2, ATIC, LDHA, LDHB
3, 4, 7	17	ALDOA, ANXA6, ANXA2, MYH9, RPS3, EEF2, ATIC, PKM, KRT2, KRT10, LDHA, HSP90B1, KRT5, CLTC, EEF1A1, ENO1, HSPA5
0, 5, 7	15	MYH9, LAMB1, MSN, EEF1A1, HTRA1, ANXA6, PDCD6IP, ENO1, ANXA1, LGALS3BP, MFGE8, KRT10, ALB, ANXA2, ATP1B3
4, 5, 7	12	MSN, ANXA6, KRT2, KRT10, ALB, ANXA2, KRT5, EEF1A1, ENO1, MYH9, KRT6A, ANXA1
5, 6, 7	4	LAMB1, MFGE8, HTRA1, LGALS3BP
0, 1, 7	3	EEF1A1, RPSA, EIF3L
1, 3, 7	3	RPSA, EEF1A1, AP2A2
1, 6, 7	1	POSTN
0, 7	38	EZR, MYH9, EEF2, KRT8, PKM, SERPINH1, LAMB1, MSN, HSP90B1, EEF1A1, ATP2B4, HTRA1, ANXA6, RPSA, CAND1, PDCD6IP, EIF3L, ENO1, ANXA1, LGALS3BP, CENPJ, RPS3, MFGE8, KRT10, ALB, CLTC, HSPA5, ALDOA, TDRD7, ANXA2, TOLLIP, ATIC, LDHA, MYH11, ATP1B3, LDHB, GSN, RPLP0
3, 7	27	GIGYF2, ALDOA, ANXA6, RPSA, ANXA2, MYH9, AP2A2, RPS3, EEF2, KRT75, KRT8, ATIC, PKM, CAND1, KRT2, DPYSL3, KRT10, LDHA, CRMP1, HSP90B1, LDHB, KRT5, CLTC, EEF1A1, ENO1, ATP2B4, HSPA5
4, 7	25	MSN, ALDOA, ANXA6, EZR, HSP90B1, KRT2, ATIC, KRT10, ALB, ANXA2, KRT5, CLTC, LDHA, EEF1A1, ENO1, MYH9, KRT6A, PKM, RPS3, GSN, EEF2, KRT17, RPLP0, ANXA1, HSPA5
5, 7	20	MSN, ANXA6, LAMB1, KRT2, KRT10, ANXA2, ALB, KRT5, EEF1A1, ENO1, MYH9, KRT6A, APOE, ANXA1, NID1, MFGE8, HTRA1, ATP1B3, LGALS3BP, PDCD6IP
6, 7	9	TNN, EMILIN1, LAMB1, PXDN, PCOLCE, MFGE8, HTRA1, LGALS3BP, POSTN
1, 7	5	RPSA, EIF3L, EEF1A1, AP2A2, POSTN
2, 7	1	TINAGL1

## Sheet: hypoxia_max_proteins
Set index	Proteins shared	Protein symbol
8, 9	49	KIRREL1, KRT73, HSPA8, PSMD13, COL1A2, YWHAZ, EEF1D, LAMC1, EIF3A, HNRNPH1, VIM, HSPA1A, NACA, TUBB4B, HSP90AA1, RTN4, MYL6, PSMC3, EHD1, HSP90AB1, PDIA6, GSTP1, A2M, CD81, HBB, ACTN1, NECTIN2, EIF3F, ACTR1A, MVP, MYH14, TNC, EHD2, ANXA5, DPYSL2, PGK1, COL6A1, SEPTIN2, KRT1, SERPINE2, CAVIN1, TUBB6, SDCBP, VCL, NPM1, PSMB5, CLU, VCP, ACTB
8, 10	43	HSPA8, PSMD13, YWHAZ, EEF1D, LAMC1, EIF3A, COL1A1, HNRNPH1, VIM, TUBB4B, MYH10, HSP90AA1, RTN4, MYL6, PSMC3, EHD1, SEC23A, HSP90AB1, PDIA6, GSTP1, CD81, ACTN1, NECTIN2, EIF3F, ACTR1A, MVP, TNC, EHD2, ANXA5, ST13, DPYSL2, PGK1, CAVIN1, TUBB6, F13A1, CKB, ANXA3, SDCBP, VCL, NPM1, PYGB, VCP, ACTB
8, 9, 10	35	HSPA8, PSMD13, YWHAZ, EEF1D, LAMC1, EIF3A, HNRNPH1, VIM, TUBB4B, HSP90AA1, RTN4, MYL6, PSMC3, EHD1, HSP90AB1, PDIA6, GSTP1, CD81, ACTN1, NECTIN2, EIF3F, ACTR1A, MVP, TNC, EHD2, ANXA5, DPYSL2, PGK1, CAVIN1, TUBB6, SDCBP, VCL, NPM1, VCP, ACTB
8, 13	25	HSPA8, YWHAZ, HNRNPH1, HSPA1A, TUBB4B, HSP90AA1, TUBB2A, EHD1, EEF1A2, HSP90AB1, PDIA6, HBB, ACTR1A, ACTA2, DPYSL2, TUBA1B, PGK1, KRT1, TUBB6, CKB, TRAP1, PGK2, PYGB, VCP, ACTB
8, 9, 13	17	HSPA8, YWHAZ, HNRNPH1, HSPA1A, TUBB4B, HSP90AA1, EHD1, HSP90AB1, PDIA6, HBB, ACTR1A, DPYSL2, PGK1, KRT1, TUBB6, VCP, ACTB
8, 10, 13	16	HSPA8, YWHAZ, HNRNPH1, TUBB4B, HSP90AA1, EHD1, HSP90AB1, PDIA6, ACTR1A, DPYSL2, PGK1, TUBB6, CKB, PYGB, VCP, ACTB
8, 9, 10, 13	14	HSPA8, YWHAZ, HNRNPH1, TUBB4B, HSP90AA1, EHD1, HSP90AB1, PDIA6, ACTR1A, DPYSL2, PGK1, TUBB6, VCP, ACTB
8, 11	10	COL1A2, LAMC1, COL1A1, CD81, TNC, ANXA5, PGK1, LOX, NID2, C3
8, 9, 11	6	COL1A2, LAMC1, CD81, TNC, ANXA5, PGK1
8, 10, 11	6	LAMC1, COL1A1, CD81, TNC, ANXA5, PGK1
8, 12	6	FBLN2, VIM, HSP90AA1, PGK1, LOX, ACTB
8, 15	6	EIF3A, MYH10, MYL6, MYH14, ANXA5, VCL
8, 9, 10, 11	5	LAMC1, CD81, TNC, ANXA5, PGK1
8, 9, 15	5	EIF3A, MYL6, MYH14, ANXA5, VCL
8, 10, 15	5	EIF3A, MYH10, MYL6, ANXA5, VCL
8, 9, 10, 12	4	VIM, HSP90AA1, PGK1, ACTB
8, 9, 10, 15	4	EIF3A, MYL6, ANXA5, VCL
8, 9, 10, 12, 13	3	HSP90AA1, PGK1, ACTB
8, 11, 12	2	PGK1, LOX
8, 9, 10, 11, 12, 13	1	PGK1
8, 9, 10, 11, 15	1	ANXA5
8, 9, 10, 11, 12, 13, 14, 15	0

## Sheet: hypoxia_max_sets
Set index	Proteins shared	Protein symbol
8, 9, 10, 11, 12, 13	1	PGK1
8, 9, 10, 12, 13	3	HSP90AA1, PGK1, ACTB
8, 9, 10, 11, 15	1	ANXA5
8, 9, 10, 13	14	HSPA8, YWHAZ, HNRNPH1, TUBB4B, HSP90AA1, EHD1, HSP90AB1, PDIA6, ACTR1A, DPYSL2, PGK1, TUBB6, VCP, ACTB
8, 9, 10, 11	5	LAMC1, CD81, TNC, ANXA5, PGK1
8, 9, 10, 12	4	VIM, HSP90AA1, PGK1, ACTB
8, 9, 10, 15	4	EIF3A, MYL6, ANXA5, VCL
8, 9, 10	35	HSPA8, PSMD13, YWHAZ, EEF1D, LAMC1, EIF3A, HNRNPH1, VIM, TUBB4B, HSP90AA1, RTN4, MYL6, PSMC3, EHD1, HSP90AB1, PDIA6, GSTP1, CD81, ACTN1, NECTIN2, EIF3F, ACTR1A, MVP, TNC, EHD2, ANXA5, DPYSL2, PGK1, CAVIN1, TUBB6, SDCBP, VCL, NPM1, VCP, ACTB
8, 9, 13	17	HSPA8, YWHAZ, HNRNPH1, HSPA1A, TUBB4B, HSP90AA1, EHD1, HSP90AB1, PDIA6, HBB, ACTR1A, DPYSL2, PGK1, KRT1, TUBB6, VCP, ACTB
8, 10, 13	16	HSPA8, YWHAZ, HNRNPH1, TUBB4B, HSP90AA1, EHD1, HSP90AB1, PDIA6, ACTR1A, DPYSL2, PGK1, TUBB6, CKB, PYGB, VCP, ACTB
8, 9, 11	6	COL1A2, LAMC1, CD81, TNC, ANXA5, PGK1
8, 10, 11	6	LAMC1, COL1A1, CD81, TNC, ANXA5, PGK1
8, 9, 15	5	EIF3A, MYL6, MYH14, ANXA5, VCL
8, 10, 15	5	EIF3A, MYH10, MYL6, ANXA5, VCL
8, 11, 12	2	PGK1, LOX
8, 9	49	KIRREL1, KRT73, HSPA8, PSMD13, COL1A2, YWHAZ, EEF1D, LAMC1, EIF3A, HNRNPH1, VIM, HSPA1A, NACA, TUBB4B, HSP90AA1, RTN4, MYL6, PSMC3, EHD1, HSP90AB1, PDIA6, GSTP1, A2M, CD81, HBB, ACTN1, NECTIN2, EIF3F, ACTR1A, MVP, MYH14, TNC, EHD2, ANXA5, DPYSL2, PGK1, COL6A1, SEPTIN2, KRT1, SERPINE2, CAVIN1, TUBB6, SDCBP, VCL, NPM1, PSMB5, CLU, VCP, ACTB
8, 10	43	HSPA8, PSMD13, YWHAZ, EEF1D, LAMC1, EIF3A, COL1A1, HNRNPH1, VIM, TUBB4B, MYH10, HSP90AA1, RTN4, MYL6, PSMC3, EHD1, SEC23A, HSP90AB1, PDIA6, GSTP1, CD81, ACTN1, NECTIN2, EIF3F, ACTR1A, MVP, TNC, EHD2, ANXA5, ST13, DPYSL2, PGK1, CAVIN1, TUBB6, F13A1, CKB, ANXA3, SDCBP, VCL, NPM1, PYGB, VCP, ACTB
8, 13	25	HSPA8, YWHAZ, HNRNPH1, HSPA1A, TUBB4B, HSP90AA1, TUBB2A, EHD1, EEF1A2, HSP90AB1, PDIA6, HBB, ACTR1A, ACTA2, DPYSL2, TUBA1B, PGK1, KRT1, TUBB6, CKB, TRAP1, PGK2, PYGB, VCP, ACTB
8, 11	10	COL1A2, LAMC1, COL1A1, CD81, TNC, ANXA5, PGK1, LOX, NID2, C3
8, 12	6	FBLN2, VIM, HSP90AA1, PGK1, LOX, ACTB
8, 15	6	EIF3A, MYH10, MYL6, MYH14, ANXA5, VCL
